# Supplementary material for: Distinct von Hippel-Lindau gene and hypoxia-regulated alterations in gene and protein expression patterns of renal cell carcinoma and their effects on metabolism
Source: Oncotarget. 2015 Mar 27;6(13):11395–406. doi: 10.18632/oncotarget.3456 (PMC4484464; doi:10.18632/oncotarget.3456)
Supplement: Supplementary file 2 [file oncotarget-06-11395-s002.xlsx]

## Sheet: Sheet1
			Table S2: cDNA microarray data of 786-O VHL- and VHL+ RCC cells incubated under different oxygen conditions
				Gene Symbol	Reference Sequence	p-value	Ratio	Fold-Change
			Setting
			VHL+ vs. VHL- during normoxia	NID2	NM_007361		0.017938	-55.7476
						1.28e-05
			(Group 2)	COL6A3	NM_004369	5.21e-05	0.0182846	-54.6908
				SLC38A5	NM_033518	1.75e-05	0.0254961	-39.2217
				DNAJC15	NM_013238	0.000403924	0.0307961	-32.4716
				C15orf48	NM_032413	0.00022648	0.036841	-27.1436
				ANPEP	NM_001150	0.000104104	0.0419675	-23.828
				MMP2	NM_004530	0.000397922	0.0445141	-22.4648
				CP	NM_000096	0.00303423	0.0485162	-20.6117
				SFMBT2	NM_001029880	5.37e-06	0.0509735	-19.618
				KRT19	NM_002276	0.00028764	0.0518038	-19.3036
				SERPINB9	NM_004155	4.8e-05	0.0624491	-16.013
				STC1	NM_003155	0.000219447	0.0679045	-14.7266
				CXCL1	NM_001511	0.000102484	0.0745525	-13.4134
				GNG4	NM_001098721	0.000245926	0.0757837	-13.1954
				IL8	NM_000584	0.0019271	0.0775285	-12.8985
				HAS2	NM_005328	0.00276312	0.0815758	-12.2585
				FBN1	NM_000138	0.00262721	0.0837907	-11.9345
				TSPAN15	NM_012339	0.00229416	0.0873546	-11.4476
				NTRK3	NM_001007156	4.54e-05	0.0948291	-10.5453
				IL6	NM_000600	0.000542681	0.0974721	-10.2593
				EPCAM	NM_002354	0.00299868	0.100952	-9.90568
				ADAM12	NM_003474	3.89e-05	0.11163	-8.95818
				ZDHHC4	NM_001134387	0.00103068	0.115565	-8.65312
				MMP13	NM_002427	0.000444274	0.123597	-8.09084
				CTHRC1	NM_138455	0.00153105	0.127313	-7.85466
				PCSK5	NM_001190482	0.000102311	0.132696	-7.53605
				LEF1	NM_016269	0.0013999	0.143188	-6.98385
				SLFN11	NM_001104587	0.00116892	0.146142	-6.84264
				C1QTNF1	NM_030968	6.43e-05	0.154186	-6.48566
				LRIG1	NM_015541	0.000877697	0.155324	-6.43818
				CXCL5	NM_002994	0.0046466	0.156242	-6.40032
				GDAP1	NM_018972	0.00205546	0.157258	-6.35898
				G0S2	NM_015714	0.00033319	0.161717	-6.18364
				MIR21	NR_029493	0.00106181	0.16428	-6.08718
				KCNIP1	NM_001034837	0.00432182	0.164889	-6.06467
				PTGIS	NM_000961	0.00056294	0.167193	-5.98112
				SNORD116-21	NR_003335	0.00125035	0.172446	-5.79891
				CDCP1	NM_022842	0.000355373	0.173339	-5.76905
				GSTM3	NM_000849	0.000597289	0.177413	-5.63656
				SAA1	NM_000331	0.000922879	0.179831	-5.56079
				MSC	NM_005098	0.00257067	0.180057	-5.55381
				ADAMTSL3	NM_207517	0.000196005	0.18056	-5.53833
				TMEM98	NM_015544	0.000782551	0.181446	-5.51128
				ROR2	NM_004560	0.00115573	0.18546	-5.392
				MAP3K8	NM_005204	0.000113806	0.187459	-5.3345
				EPCAM	NM_002354	0.00138479	0.189006	-5.29085
				ZC3H12A	NM_025079	0.000149276	0.195258	-5.12143
				STEAP1	NM_012449	0.000115595	0.196138	-5.09845
				CCBE1	NM_133459	0.00169339	0.200576	-4.98565
				C15orf51	ENST00000436525	0.000426412	0.203079	-4.92418
				C15orf51	ENST00000436525	0.000426412	0.203079	-4.92418
					---	0.000426412	0.203079	-4.92418
				SHC3	NM_016848	0.00106237	0.204401	-4.89233
				C15orf51	ENST00000436525	0.000460867	0.209289	-4.77808
				PTX3	NM_002852	0.0038893	0.214008	-4.67271
				ANTXR1	NM_032208	0.000458707	0.216698	-4.61472
				C15orf51	ENST00000436525	0.000391427	0.217995	-4.58726
				C15orf51	ENST00000436525	0.000391427	0.217995	-4.58726
				JPH1	NM_020647	0.00095274	0.220073	-4.54395
					---	0.00270715	0.221457	-4.51555
				STK33	NM_030906	0.000339094	0.221593	-4.51279
				FAM46A	NM_017633	0.00327791	0.221621	-4.5122
				SCG5	NM_001144757	0.000689031	0.222331	-4.4978
				FRMD4A	NM_018027	5.18e-05	0.223253	-4.47922
				FABP6	NM_001040442	0.000980922	0.224297	-4.45837
				C10orf72	NM_001031746	0.000454585	0.224984	-4.44477
				TNFSF10	NM_003810	5.89e-05	0.230876	-4.33134
				ADM	NM_001124	0.00215016	0.232292	-4.30492
					---	0.000122661	0.232818	-4.29521
				SRGN	NM_002727	0.00115835	0.233237	-4.28748
				HIF1A	NM_001530	4.23e-05	0.233505	-4.28256
				TNFAIP3	NM_006290	0.0031397	0.234689	-4.26096
				BTG1	NM_001731	0.00435617	0.235996	-4.23736
				PRKCQ	NM_006257	0.000180938	0.243287	-4.11036
				P2RY2	NM_176072	0.000837558	0.243741	-4.10271
					---	0.000715782	0.244169	-4.09553
				TMEM141	NM_032928	0.00316773	0.244397	-4.0917
				C9orf150	NM_203403	0.0019068	0.244651	-4.08746
				SCARNA17	NR_003003	2.17e-05	0.248472	-4.0246
				HOXD10	NM_002148	0.00225824	0.251019	-3.98376
				FAM20C	NM_020223	1.82e-05	0.252371	-3.96242
				PCOLCE2	NM_013363	0.000203727	0.254483	-3.92953
				NEDD9	NM_001142393	0.000952509	0.259196	-3.85808
				PPP4R4	NM_058237	0.000287568	0.262007	-3.8167
				RFTN1	NM_015150	0.000582593	0.262377	-3.81131
				SLC16A2	NM_006517	0.00166764	0.26451	-3.78057
				KIAA1462	NM_020848	0.00494178	0.267478	-3.73862
				BST1	NM_004334	0.000934082	0.267753	-3.73479
				F2RL1	NM_005242	0.00206684	0.270257	-3.70018
				TFPI2	NM_006528	0.00167533	0.270784	-3.69298
					---	0.00274307	0.273706	-3.65355
				TFAP2C	NM_003222	0.00403164	0.274184	-3.64719
				PTHLH	NM_198965	0.00389193	0.274557	-3.64222
				SLC9A7	NM_032591	0.00400022	0.274626	-3.64131
				SIK1	NM_173354	0.00134196	0.279715	-3.57507
				TNFRSF11B	NM_002546	0.000856082	0.280553	-3.56439
				PTPRU	NM_133178	0.00125606	0.284358	-3.51669
				TSPAN2	NM_005725	0.00204318	0.287703	-3.47581
				TRIM9	NM_052978	0.00337664	0.288332	-3.46823
				DACT1	NM_016651	0.00157884	0.288433	-3.46701
				SNAP25	NM_003081	0.00242637	0.289155	-3.45835
					---	0.0019032	0.291195	-3.43412
				HOXA7	NM_006896	0.000896301	0.294856	-3.39149
				HPGD	NM_000860	0.000392591	0.298931	-3.34526
				BBS5	NM_152384	0.000751672	0.299565	-3.33818
				PPAP2B	NM_003713	0.00247624	0.303749	-3.2922
				SERPINA1	NM_001002236	0.00214786	0.306037	-3.26758
				SLC8A1	NM_021097	0.00297015	0.307385	-3.25325
					---	0.00329025	0.308304	-3.24355
				CCND1	NM_053056	0.00325341	0.310684	-3.21871
				TEX15	NM_031271	0.00303547	0.311627	-3.20897
				MIR492	NR_030171	0.00264714	0.314001	-3.18471
				ULK2	NM_014683	0.000609522	0.314877	-3.17585
					---	0.00230806	0.32264	-3.09943
				ANXA8L1	NM_001098845	0.0022585	0.323142	-3.09461
				MFI2	NM_005929	8.92e-06	0.325318	-3.07391
				RIPK4	NM_020639	0.00423791	0.325505	-3.07215
				PCDHB2	NM_018936	0.00021824	0.326955	-3.05853
				PPIL6	NM_173672	0.00497263	0.328285	-3.04613
				PORCN	NM_022825	0.00214179	0.32933	-3.03646
					---	0.00345821	0.33198	-3.01223
				NDRG1	NM_001135242	0.000281133	0.335179	-2.98348
				GALNTL4	NM_198516	0.00026812	0.338794	-2.95164
				ATP8B1	NM_005603	0.00164998	0.340171	-2.9397
				ANKRD29	NM_173505	0.000623105	0.346097	-2.88936
				FOXA2	NM_021784	0.00034251	0.349689	-2.85968
				PMP22	NM_000304	0.00227099	0.350126	-2.85612
				AHR	NM_001621	0.00260952	0.354722	-2.81911
				DUSP10	NM_007207	0.00356116	0.356515	-2.80493
				NFKBIA	NM_020529	0.000854261	0.361557	-2.76581
					---	0.00126936	0.364588	-2.74282
				TCF4	NM_001083962	0.000841072	0.368442	-2.71413
					---	0.00266588	0.370494	-2.6991
				PTPN22	NM_015967	0.00266854	0.371662	-2.69061
				EDIL3	NM_005711	0.00278062	0.375446	-2.6635
				MXRA5	NM_015419	0.00472934	0.376431	-2.65653
				NRP2	NM_201266	0.00247315	0.377676	-2.64777
				AIM1	NM_001624	0.00380941	0.386159	-2.5896
				GSTT2	NM_000854	0.00119613	0.388165	-2.57623
				GSTT2	NM_000854	0.00119613	0.388165	-2.57623
				BDKRB2	NM_000623	0.00284927	0.389838	-2.56517
				RRAD	NM_001128850	0.000572234	0.390028	-2.56392
				SUSD1	NM_022486	0.00114666	0.391662	-2.55322
				KCNMA1	NM_001014797	0.000668818	0.393308	-2.54254
					---	0.00227647	0.403006	-2.48135
				ARL4D	NM_001661	0.00294327	0.403725	-2.47694
				HSD17B12	NM_016142	5.51e-05	0.403934	-2.47565
				CYP4F11	NM_021187	0.00203016	0.405227	-2.46775
				GATSL3	NM_001037666	0.00361946	0.405537	-2.46587
				TRIB2	NM_021643	0.00187383	0.414433	-2.41293
				IL1R2	NM_004633	0.000314945	0.414894	-2.41025
				SCARNA17	NR_003003	4.57e-05	0.414901	-2.41021
				HIST1H4I	NM_003495	0.00052036	0.41563	-2.40599
				CD109	NM_133493	0.00200578	0.416031	-2.40367
				ZNF395	NM_018660	0.000857431	0.416536	-2.40075
				TLCD1	NM_138463	0.00135541	0.421247	-2.37391
				TNIP1	NM_006058	0.00454474	0.421989	-2.36973
				ATP2B1	NM_001001323	0.000379587	0.422333	-2.3678
				ARRDC3	NM_020801	0.00423252	0.424058	-2.35817
				PAG1	NM_018440	0.00203052	0.42418	-2.35749
				KLHL4	NM_019117	0.00485232	0.425054	-2.35264
				C19orf63	NM_175063	1.37e-06	0.426341	-2.34554
				HK2	NM_000189	0.00386303	0.42716	-2.34104
					---	0.00397761	0.43109	-2.3197
				NFIB	NM_001190737	0.00299276	0.43131	-2.31852
					---	0.00012559	0.433863	-2.30487
				C10orf10	NM_007021	0.0028264	0.434542	-2.30128
				LRRFIP1	NM_001137550	0.00305753	0.440068	-2.27238
				IFNAR2	NM_207585	0.00154957	0.441254	-2.26627
				FAM174B	NM_207446	0.000387917	0.442058	-2.26215
				LFNG	NM_001040167	0.00205305	0.44445	-2.24997
				SLC39A14	NM_001128431	1.18e-05	0.445439	-2.24498
					---	0.00261501	0.447882	-2.23273
				EGLN3	NM_022073	0.00464023	0.448773	-2.2283
				ADAMTS9	NM_182920	0.000780617	0.452883	-2.20808
					---	0.00354806	0.453169	-2.20668
				RFFL	NM_057178	0.000164075	0.454191	-2.20172
				LTBP1	NM_206943	0.00100604	0.456248	-2.19179
				LTBP3	NM_001130144	0.00341187	0.4583	-2.18198
					---	0.000580269	0.458424	-2.18139
				INTS1	NM_001080453	0.000218642	0.459839	-2.17467
				FAM50B	NM_012135	0.000397655	0.46041	-2.17198
				SLC2A1	NM_006516	0.00102236	0.460662	-2.17079
				PDLIM1	NM_020992	0.000661312	0.462511	-2.16211
					---	0.00025638	0.463792	-2.15614
				MORC4	NM_024657	0.00186508	0.465001	-2.15053
				SNORD58A	NR_002571	0.00361954	0.467757	-2.13786
				CYP2U1	NM_183075	0.00105837	0.470672	-2.12462
				SLC43A3	NM_017611	0.0017369	0.472996	-2.11418
				TCF7	NM_003202	0.00189569	0.473159	-2.11345
				ZNF85	NM_003429	0.00105981	0.474525	-2.10737
				GRB10	NM_001001555	0.0013459	0.475714	-2.1021
				SLC19A3	NM_025243	0.00479343	0.476223	-2.09985
				NR0B1	NM_000475	0.0031758	0.477986	-2.09211
				SYT12	NM_177963	0.00115873	0.479204	-2.0868
				CNRIP1	NM_015463	0.00348402	0.479337	-2.08622
				ABCC3	NM_003786	0.000312698	0.479643	-2.08488
				MAP3K4	NM_005922	0.00107897	0.479785	-2.08427
				TMEM43	NM_024334	0.000108472	0.480966	-2.07915
				ZNHIT3	NM_004773	0.00024428	0.481966	-2.07484
				LRRC6	NM_012472	0.00488372	0.483243	-2.06935
					---	0.00259449	0.484115	-2.06563
				STK17A	NM_004760	0.00165391	0.484615	-2.06349
				RTN4RL2	NM_178570	0.00284857	0.487166	-2.05269
				ZMIZ2	NM_031449	0.000405674	0.488491	-2.04712
				IRS2	NM_003749	0.000618379	0.488642	-2.04649
				P2RY6	NM_176796	0.00153052	0.491886	-2.03299
				HEATR2	NM_017802	0.000624376	0.491945	-2.03275
				CSF1	NM_000757	0.00267085	0.494659	-2.02159
					---	0.000670936	0.4965	-2.0141
				COPZ2	NM_016429	0.000860594	0.497255	-2.01104
				PDE10A	NM_006661	0.00196949	0.501436	-1.99427
				KCNC4	NM_004978	0.000695656	0.50228	-1.99092
				DSE	NM_013352	0.000385874	0.502507	-1.99002
				SLC9A3R2	NM_001130012	0.00253315	0.502826	-1.98876
				SUPT3H	NM_181356	3.09e-05	0.504968	-1.98032
				IFT20	NM_174887	0.000118648	0.505064	-1.97995
				CCZ1	NM_015622	1.13e-05	0.505506	-1.97821
					---	0.00497217	0.507099	-1.972
				ATP10A	NM_024490	0.00154797	0.508144	-1.96795
				RNF24	NM_001134338	3.07e-06	0.510237	-1.95987
				MED12	NM_005120	0.00317485	0.511529	-1.95492
				STYXL1	NM_016086	0.00419159	0.511736	-1.95413
				ZNF788	NR_027049	0.00274944	0.512182	-1.95243
				FOXO3B	NR_026718	0.000428039	0.512918	-1.94963
				SUN1	NM_001130965	0.000367028	0.512983	-1.94938
				NGDN	NM_015514	0.000849649	0.515782	-1.9388
				DGKA	NM_201444	0.00437593	0.515939	-1.93821
				PRR5L	NM_024841	0.0024473	0.516419	-1.93641
				SLC23A2	NM_005116	0.000918325	0.51758	-1.93207
				SDK1	NM_152744	0.00338682	0.518547	-1.92846
				LASP1	NM_006148	0.00206263	0.518592	-1.9283
				MOCOS	NM_017947	0.00155319	0.520168	-1.92246
				IRS1	NM_005544	0.000570771	0.522681	-1.91321
					---	0.00197313	0.524519	-1.90651
				SUMF2	NM_015411	0.00310979	0.525769	-1.90198
				CCZ1	NM_015622	1.67e-05	0.526238	-1.90028
				ABCB7	NM_004299	0.00418751	0.526871	-1.898
				GATA3	NM_001002295	0.00315814	0.526898	-1.8979
				SNORD109A	NR_001295	0.000206154	0.528548	-1.89198
				SNORD109A	NR_001295	0.000206154	0.528548	-1.89198
				CCDC88C	NM_001080414	0.00149195	0.528744	-1.89127
				ZSCAN18	NM_023926	0.000132509	0.529153	-1.88981
				SORBS1	NM_001034954	0.000768434	0.529381	-1.889
				SNX12	NM_013346	0.00155075	0.529691	-1.88789
				PIGS	NM_033198	0.00337978	0.529788	-1.88755
					---	0.00409876	0.529988	-1.88683
					---	2.05e-05	0.530031	-1.88668
					---	0.00336066	0.533257	-1.87527
				ABCG2	NM_004827	0.00119258	0.533287	-1.87516
				PSMB3	NM_002795	0.000997641	0.533443	-1.87461
				MLPH	NM_024101	0.000208617	0.534402	-1.87125
				NRM	NM_007243	0.00124094	0.535432	-1.86765
				NRM	NM_007243	0.00124094	0.535432	-1.86765
				ZNF619	NM_001145082	0.000658376	0.535898	-1.86603
				ATXN1	NM_000332	0.000180258	0.536913	-1.8625
				NFE2L1	NM_003204	0.00346429	0.537464	-1.86059
				RUNX1	NM_001001890	0.000252463	0.539243	-1.85445
				IGFBP4	NM_001552	0.00229057	0.53941	-1.85388
				PIP4K2B	NM_003559	0.00381148	0.542865	-1.84208
				SNORD4A	NR_000010	0.000978742	0.543724	-1.83917
				LEPREL4	NM_006455	0.000291692	0.544189	-1.8376
				CYP4V2	NM_207352	0.00456032	0.544826	-1.83545
				DBNL	NM_014063	0.000286087	0.545348	-1.83369
				C17orf75	NM_022344	0.00398522	0.54705	-1.82799
				RNF216L	NR_023384	0.000671285	0.548278	-1.82389
					---	0.000234286	0.549765	-1.81896
				AGA	NM_000027	0.00204728	0.549911	-1.81848
				SARM1	NM_015077	0.00423174	0.551319	-1.81383
				RAB2B	NM_032846	0.000792156	0.55139	-1.8136
				GRAP	NM_006613	0.000952797	0.552695	-1.80932
				PRMT5	NM_001039619	0.000357098	0.553812	-1.80567
				MORN2	NM_001145450	0.00196226	0.554307	-1.80406
				SQRDL	NM_021199	0.00268927	0.55565	-1.7997
				ADAMTSL1	NM_001040272	0.00482166	0.557407	-1.79402
				PCGF2	NM_007144	0.000333657	0.558234	-1.79136
				C18orf55	NM_014177	0.00343576	0.558489	-1.79055
				MORC4	NM_024657	0.00313559	0.558795	-1.78956
				BOC	NM_033254	0.00045446	0.558984	-1.78896
				TOX4	NM_014828	0.000180106	0.55915	-1.78843
				IMPACT	NM_018439	0.00278244	0.559763	-1.78647
				MGC39584	ENST00000400767	0.000208854	0.562376	-1.77817
				MED24	NM_014815	0.000656744	0.562495	-1.77779
				PDIA4	NM_004911	0.000194391	0.563004	-1.77618
				UBE2E1	NM_003341	4.21e-05	0.564138	-1.77261
				GSTM2	AK299482	0.00155958	0.565923	-1.76703
					---	0.00076558	0.566281	-1.76591
				AK4	NM_001005353	0.00299165	0.568817	-1.75803
				CHMP6	NM_024591	0.000209556	0.569158	-1.75698
				DPYSL2	NM_001386	0.00179451	0.569378	-1.7563
				VGLL4	NM_014667	0.000557166	0.570225	-1.75369
				ROD1	NM_005156	4.97e-05	0.571132	-1.75091
				RARRES1	NM_206963	0.000303565	0.571345	-1.75026
				BNIP3L	NM_004331	0.000639327	0.571758	-1.74899
					---	0.00192253	0.572148	-1.7478
				G6PC3	NM_138387	0.00345982	0.572165	-1.74775
				GGCX	NM_000821	0.000689506	0.573389	-1.74402
				RIOK3	NM_003831	0.00114273	0.573568	-1.74347
				TNFAIP8	NM_014350	0.00406678	0.573609	-1.74335
				PLCXD1	NM_018390	0.00360566	0.574067	-1.74196
				MORC4	NM_024657	0.00194503	0.574365	-1.74105
				ANKRD5	NM_022096	0.00302456	0.574678	-1.74011
				TFR2	NM_003227	0.00149871	0.574788	-1.73977
				PHF14	NM_014660	0.000190776	0.576099	-1.73581
				IL27RA	NM_004843	0.000189399	0.576216	-1.73546
				HINT2	NM_032593	3.21e-06	0.576442	-1.73478
				RHBDF2	NM_024599	0.00106241	0.577312	-1.73216
				FAM86B1	NR_003494	0.00312033	0.578153	-1.72965
				NF1	NM_001128147	0.000670402	0.578429	-1.72882
				NF1	NM_001128147	0.000670402	0.578429	-1.72882
				GOSR2	NM_004287	0.000971376	0.578579	-1.72837
					---	0.00131455	0.580079	-1.7239
				ERAL1	NM_005702	0.00122208	0.580806	-1.72175
				C17orf42	NM_024683	0.00481926	0.581224	-1.72051
				BPHL	NR_026650	0.00279163	0.581451	-1.71984
				AATF	NM_012138	0.00427157	0.581685	-1.71914
					---	0.00378253	0.58207	-1.71801
				NRM	NM_007243	0.00103615	0.582175	-1.7177
				ODZ3	NM_001080477	0.00237779	0.583752	-1.71306
				CHST11	NM_018413	0.00157058	0.58404	-1.71221
				PTGFRN	NM_020440	0.000919682	0.584448	-1.71102
				WASF3	NM_006646	0.000545105	0.58535	-1.70838
				RIN1	NM_004292	0.00303113	0.585422	-1.70817
				IGBP1	NM_001551	0.00400952	0.58566	-1.70747
				ACACA	NM_198839	0.00159896	0.587446	-1.70228
				UTP6	NM_018428	0.000208593	0.587815	-1.70122
				MRPL52	NM_181304	0.00270327	0.588415	-1.69948
				TTC5	NM_138376	0.00167439	0.588539	-1.69912
				PLCXD1	NM_018390	0.00340744	0.589298	-1.69693
				MAP3K5	NM_005923	0.00423033	0.590452	-1.69362
					---	0.00288295	0.59056	-1.69331
				FLJ42289	NR_028139	0.00418613	0.590621	-1.69313
				ELK3	NM_005230	0.00336737	0.592661	-1.6873
				RGL2	NM_004761	0.00077112	0.593971	-1.68358
				RGL2	NM_004761	0.00077112	0.593971	-1.68358
				MOXD1	NM_015529	0.000734028	0.594015	-1.68346
				SNRPN	NM_022807	0.0049876	0.594128	-1.68314
				FAM86B1	NR_003494	0.0024639	0.594693	-1.68154
				NOL6	NM_022917	0.00156228	0.595743	-1.67858
				C7orf70	NM_001037163	1.07e-06	0.597604	-1.67335
				TNNT1	NM_003283	0.0044793	0.598316	-1.67136
					---	0.00145954	0.598461	-1.67095
				MEX3C	NM_016626	0.00255868	0.598578	-1.67063
					---	0.00211018	0.598957	-1.66957
				TADA2A	NM_001488	0.000137741	0.599306	-1.6686
				RGS17	NM_012419	0.000392038	0.599476	-1.66812
				SLC25A39	NM_001143780	0.000307265	0.59976	-1.66733
				NONO	NM_001145408	0.000856296	0.6002	-1.66611
				BLMH	NM_000386	0.00360044	0.600224	-1.66604
				APEX1	NM_001641	0.00490008	0.601527	-1.66243
				ZNRD1	NM_170783	0.00134021	0.601713	-1.66192
				ARL17A	NM_001113738	0.00122422	0.602113	-1.66082
				NPEPPS	NM_006310	0.00169379	0.602143	-1.66073
					---	9.2e-06	0.604432	-1.65444
				FKBP7	NM_181342	0.00391021	0.604523	-1.6542
				C15orf40	NM_144597	0.00241395	0.60587	-1.65052
				NPEPPS	NM_006310	0.000199084	0.606334	-1.64926
				ARF5	NM_001662	0.00123969	0.607285	-1.64667
				LGALS3	NR_003225	0.000850671	0.609169	-1.64158
					---	0.000380627	0.609977	-1.63941
				RNF31	NM_017999	0.00070086	0.611101	-1.63639
				C18orf45	NM_032933	0.00027121	0.611102	-1.63639
				RPL15	NM_002948	0.00423624	0.612864	-1.63168
				DDR1	NM_001954	0.00121427	0.612947	-1.63146
				CATSPER2P1	NR_002318	0.00259194	0.613152	-1.63092
				CHD8	NM_020920	0.000175569	0.61331	-1.6305
				KIAA0100	NM_014680	0.00363006	0.614274	-1.62794
				FOXK1	NM_001037165	0.00148075	0.61563	-1.62435
				CACNA1C	NM_199460	0.000920489	0.616166	-1.62294
				LIG3	NM_013975	0.000547252	0.616354	-1.62244
				DDR1	NM_001954	0.00141522	0.616418	-1.62228
				PSMD11	NM_002815	3.5e-05	0.61829	-1.61737
				ARPC1A	NM_006409	0.000409166	0.618715	-1.61625
				SPAG4	NM_003116	0.000531141	0.618905	-1.61576
				MET	NM_001127500	0.00403393	0.619367	-1.61455
					---	0.000569451	0.619709	-1.61366
					---	0.00474412	0.621266	-1.60962
				DCAF11	NM_025230	0.00311782	0.62155	-1.60888
				GCNT4	NM_016591	0.000989606	0.621993	-1.60773
				LOC440297	NR_033579	0.00451716	0.623449	-1.60398
					---	0.000495302	0.62434	-1.60169
					---	0.0040976	0.624609	-1.601
					---	0.000424353	0.625159	-1.59959
				DDR1	NM_001954	0.00175486	0.625651	-1.59834
				FAM86B1	NR_003494	0.00180245	0.62597	-1.59752
					---	0.00335132	0.626952	-1.59502
				STARD3	NM_006804	0.00023359	0.627778	-1.59292
				DCTD	NM_001012732	0.000792123	0.628581	-1.59088
				FAH	NM_000137	0.00224393	0.631556	-1.58339
					---	0.0019491	0.631838	-1.58268
				C6orf89	NM_152734	0.00259043	0.632796	-1.58029
				PSMF1	NM_178578	0.00111633	0.633551	-1.5784
					---	0.00422864	0.633865	-1.57762
				PGM1	NM_002633	0.00207488	0.634574	-1.57586
				NF1	NM_001042492	0.000452492	0.634772	-1.57537
				KPNB1	NM_002265	0.00338651	0.635824	-1.57276
				GPHN	NM_020806	0.004727	0.636208	-1.57181
				FAM158A	BC002491	0.00238633	0.63657	-1.57092
				MRPL45	NM_032351	8.19e-05	0.636985	-1.5699
				EHD3	NM_014600	0.00383473	0.637577	-1.56844
				DNASE2	NM_001375	0.000690529	0.637635	-1.56829
				TINF2	NM_012461	0.00442741	0.637769	-1.56797
				FAM86B1	NR_003494	0.00167039	0.637774	-1.56795
				CDS2	NM_003818	7.9e-06	0.63792	-1.56759
				RGL2	NM_004761	0.00134282	0.638243	-1.5668
					---	0.00136289	0.641012	-1.56003
				TAF11	NM_005643	0.00427779	0.641086	-1.55985
					---	0.000925379	0.641828	-1.55805
				MSH5	NM_025259	0.000934656	0.642021	-1.55758
				BLVRA	NM_000712	0.000187898	0.643499	-1.554
				TM9SF1	NM_006405	0.000300893	0.643962	-1.55289
				AMZ1	NM_133463	0.00238054	0.644042	-1.55269
				DHX8	NM_004941	0.00257265	0.645428	-1.54936
				TCTN2	NM_024809	0.00194857	0.646602	-1.54655
				PRR3	NM_025263	0.000973131	0.646983	-1.54564
				UQCRC1	NM_003365	0.00385411	0.647906	-1.54343
				PDIA6	NM_005742	0.00452479	0.648172	-1.5428
				PIAS2	NM_004671	0.00161225	0.648902	-1.54107
				RPS4X	NM_001007	0.000595941	0.649702	-1.53917
				SDF2	NM_006923	0.0034572	0.649805	-1.53892
				MED1	NM_004774	0.000357463	0.649839	-1.53884
				RPL17	NM_001035006	0.00370539	0.650093	-1.53824
				UBE2O	NM_022066	0.0032295	0.651072	-1.53593
				ATRN	NM_139321	0.000567474	0.651764	-1.5343
				PARD6G	NM_032510	0.00185596	0.652625	-1.53227
				ING2	NM_001564	0.0028197	0.652631	-1.53226
				TRRAP	NM_003496	0.000571734	0.652673	-1.53216
				ANP32A	NM_006305	0.00106344	0.653297	-1.5307
				RPS12	NM_001016	0.00293517	0.653512	-1.53019
				RPS4Y2	NM_001039567	0.000450774	0.65374	-1.52966
				C17orf95	ENST00000341249	0.00300772	0.654864	-1.52704
				ZNF236	NM_007345	0.00113049	0.657481	-1.52096
					---	0.000443978	0.658315	-1.51903
				DSTN	NM_001011546	0.000355151	0.658738	-1.51805
				SYNRG	NM_007247	0.00142999	0.659543	-1.5162
				EXD2	NM_001193360	0.0025653	0.66157	-1.51156
				ONECUT2	NM_004852	0.00365178	0.66196	-1.51067
				BAIAP2L1	NM_018842	0.0006867	0.663121	-1.50802
				C2orf89	AK296608	0.00404532	0.663139	-1.50798
				POLDIP2	NM_015584	0.00370582	0.66366	-1.5068
				TMEM14B	NM_030969	0.000859313	0.66522	-1.50326
				SNORA54	NR_002982	0.00332821	0.66551	-1.50261
				COPS6	NM_006833	1.29e-05	0.66638	-1.50065
				LSM5	NM_012322	0.0014277	0.66643	-1.50053
				REPS1	NM_031922	0.00162655	0.66713	-1.49896
				TULP4	NM_020245	0.00452808	0.669386	-1.49391
				IFI27L2	NM_032036	0.00460681	0.670163	-1.49218
				TFB1M	NM_016020	0.00389329	0.670707	-1.49096
				MSL1	NM_001012241	0.00111851	0.670782	-1.4908
				NSFL1C	NM_016143	0.00333366	0.67095	-1.49042
				NTNG2	NM_032536	0.00451956	0.671201	-1.48987
				MRC2	NM_006039	0.00398792	0.673485	-1.48481
				MLLT6	NM_005937	0.000657443	0.674276	-1.48307
					---	0.000261721	0.674309	-1.483
				CASC3	NM_007359	0.000331731	0.674756	-1.48202
				QRSL1	NM_018292	0.00314851	0.674982	-1.48152
				MSN	NM_002444	0.00453217	0.675193	-1.48106
				ERO1L	NM_014584	0.00162938	0.675254	-1.48092
				RBCK1	NM_031229	0.00286044	0.676314	-1.4786
				ATG7	NM_006395	0.00201225	0.676515	-1.47816
					---	0.000324362	0.676642	-1.47789
				CRLF3	NM_015986	0.00399063	0.68128	-1.46783
				C3orf14	AF236158	0.00309516	0.683195	-1.46371
				NCSTN	NM_015331	0.000798297	0.683773	-1.46247
				CRBN	NM_016302	5.08e-05	0.684603	-1.4607
				PPP1R3E	NR_026862	0.00372735	0.685266	-1.45929
				AGPAT3	NM_020132	0.00402794	0.685758	-1.45824
				POLR1C	NM_203290	0.00324609	0.685893	-1.45795
					---	0.00400426	0.686154	-1.4574
				METTL3	NM_019852	0.00151507	0.68628	-1.45713
				C7orf26	BC001076	0.00378182	0.687483	-1.45458
				TOMM7	NM_019059	6.46e-07	0.687544	-1.45445
				ZNRD1	NM_170783	0.00478485	0.687545	-1.45445
					---	0.00166061	0.689126	-1.45111
				WTAP	NM_004906	0.00383056	0.691126	-1.44691
				SMARCA1	NM_003069	0.00205534	0.691502	-1.44613
				C4orf41	NM_021942	0.0030529	0.691857	-1.44539
				ATP13A1	NM_020410	0.000773841	0.692143	-1.44479
				IL10RB	NM_000628	0.004435	0.693423	-1.44212
				TATDN2	NM_014760	0.00240187	0.693803	-1.44133
				TAPBP	NM_003190	0.00284123	0.694209	-1.44049
					---	0.00072917	0.696165	-1.43644
				LOC645332	NR_024249	0.000500492	0.697009	-1.4347
				USP42	NM_032172	0.00158927	0.698016	-1.43263
				CDC42EP2	NM_006779	0.00247994	0.698826	-1.43097
				DUSP3	NM_004090	0.00365404	0.698951	-1.43072
				ADAMTS10	NM_030957	0.000552808	0.699954	-1.42866
					---	0.00286503	0.701	-1.42653
				DYM	NM_017653	0.00241752	0.701421	-1.42568
				NBR1	NM_031858	0.00255991	0.7032	-1.42207
				VPS52	NM_022553	0.00478419	0.703237	-1.422
				VPS52	NM_022553	0.00478419	0.703237	-1.422
				DDAH2	NM_013974	0.000524345	0.703769	-1.42092
				DERL3	NM_198440	0.00241539	0.704153	-1.42015
				NEK4	NM_003157	0.0016013	0.704969	-1.4185
					---	0.00187036	0.705085	-1.41827
				MLLT6	NM_005937	0.00107844	0.705554	-1.41733
					---	0.00135391	0.705669	-1.4171
				DDAH2	NM_013974	0.000168862	0.707976	-1.41248
				DDAH2	NM_013974	0.000168862	0.707976	-1.41248
				PSMA6	NM_002791	0.00343098	0.708432	-1.41157
				C17orf79	NM_018405	0.000819599	0.70884	-1.41076
				VPS52	NM_022553	0.00268423	0.709012	-1.41041
				ZNF516	NM_014643	0.00167586	0.709647	-1.40915
					---	0.00308044	0.710234	-1.40799
				C18orf10	NM_015476	0.00425657	0.711228	-1.40602
					---	0.00492515	0.712252	-1.404
					---	0.000904411	0.71325	-1.40203
					---	0.000904411	0.71325	-1.40203
					---	0.000904411	0.71325	-1.40203
				BMP1	NM_006129	0.00458122	0.713996	-1.40057
				BAT4	NM_033177	0.00151657	0.715563	-1.3975
				NUDT11	NM_018159	0.00233875	0.716756	-1.39517
				XYLT2	NM_022167	0.00483189	0.717061	-1.39458
				SPCS1	NM_014041	0.000205487	0.717077	-1.39455
				CDKAL1	NM_017774	0.00327852	0.717364	-1.39399
				AHSA1	NM_012111	0.00375179	0.717485	-1.39376
				ZNF274	NM_133502	0.00396009	0.72144	-1.38612
				TBP	NM_003194	0.00477185	0.722045	-1.38496
				RAD51L3	NM_002878	0.00373195	0.72206	-1.38493
					---	0.00271934	0.722275	-1.38451
				MEA1	NM_014623	0.000624789	0.724075	-1.38107
					---	0.0038759	0.724899	-1.3795
				DCTN3	NM_024348	0.00148322	0.725267	-1.3788
				TXNL4A	NM_006701	0.000969285	0.725345	-1.37865
					---	0.00330009	0.726919	-1.37567
					---	0.0014035	0.727928	-1.37376
				AP2B1	NM_001030006	0.00232027	0.728322	-1.37302
				OXA1L	NM_005015	0.0022078	0.729394	-1.371
				ZDHHC9	NM_016032	0.000896165	0.730384	-1.36914
				ELAC1	NM_018696	0.00232868	0.730845	-1.36828
				PCYOX1	NM_016297	0.00232897	0.730887	-1.3682
				CDHR1	NM_033100	0.00307761	0.73111	-1.36778
				UTP18	NM_016001	0.00317275	0.731156	-1.3677
					---	0.00270853	0.732346	-1.36547
				ME1	NM_002395	0.00418171	0.733894	-1.36259
					---	0.00291699	0.734244	-1.36195
				PSMB5	NM_001144932	0.00430319	0.734443	-1.36158
					---	0.00448089	0.734617	-1.36125
				CHMP4A	NM_014169	0.00269781	0.734682	-1.36113
				TMED10	NM_006827	0.000543767	0.735425	-1.35976
				NMT1	NM_021079	0.000609588	0.735832	-1.35901
				SLC16A1	NM_001166496	0.00499984	0.736129	-1.35846
				BTC	NM_001729	0.000205541	0.737213	-1.35646
				FAM134C	NM_178126	0.000405938	0.737285	-1.35633
				HNRNPC	NM_031314	0.00306645	0.737523	-1.35589
				ANP32D	NM_012404	0.00242787	0.738299	-1.35447
					---	0.00465594	0.738478	-1.35414
				DYNC1H1	NM_001376	0.00333349	0.738585	-1.35394
					---	0.00202525	0.738602	-1.35391
					---	0.00202525	0.738602	-1.35391
					---	0.000703437	0.741346	-1.3489
				C17orf53	NM_024032	0.00264027	0.743486	-1.34502
					---	0.00214061	0.746608	-1.33939
				GSTZ1	NM_001513	0.00432487	0.747145	-1.33843
				C15orf39	NM_015492	0.00488616	0.747266	-1.33821
				LOC402778	NM_001170820	0.00462533	0.748012	-1.33688
				HNRNPC	NM_031314	0.00176212	0.748206	-1.33653
					---	0.00291157	0.748405	-1.33617
				BNC1	NM_001717	0.000389713	0.748889	-1.33531
				CUL1	NM_003592	0.0025205	0.749296	-1.33459
				HIVEP2	NM_006734	0.000647459	0.750204	-1.33297
				SERPIND1	NM_000185	0.00414111	0.750659	-1.33216
				COX11	NM_004375	0.00229903	0.751308	-1.33101
				SUMO3	NM_006936	0.00115698	0.752558	-1.3288
					---	0.00466235	0.753177	-1.32771
				DUSP7	NM_001947	0.00456549	0.755453	-1.32371
				EIF2AK1	NM_014413	5.31e-05	0.756653	-1.32161
				GOPC	NM_020399	0.00453914	0.756725	-1.32148
				RPL27	NM_000988	0.00423617	0.756732	-1.32147
				CCNB1IP1	NM_021178	0.00478199	0.758543	-1.31832
				CAP2	NM_006366	0.0045807	0.759907	-1.31595
				MIR223	NR_029637	0.00217316	0.76264	-1.31124
				CES2	NM_003869	0.00185818	0.764191	-1.30857
				MYO1B	NM_001130158	0.000274172	0.764199	-1.30856
				NR2F2	NM_021005	0.00122865	0.764661	-1.30777
				VIPAR	NM_001193314	0.00325469	0.764768	-1.30759
				MRPL10	NM_145255	0.000921103	0.765918	-1.30562
				CCDC12	NM_144716	0.00219063	0.766657	-1.30436
				GORASP1	NM_031899	0.00177727	0.767956	-1.30216
				PTPRK	NM_001135648	0.0014321	0.768114	-1.30189
				NEUROG1	NM_006161	0.00119678	0.768827	-1.30068
				TCEB3	NM_003198	0.00252733	0.769243	-1.29998
				EDC3	NM_001142443	0.00303716	0.769911	-1.29885
				FLJ39061	BC118982	0.00108676	0.770208	-1.29835
				FAM86A	NM_201400	0.000142339	0.770607	-1.29768
				MAVS	NM_020746	0.000389701	0.772265	-1.29489
				ZNF324	NM_014347	0.000493931	0.773382	-1.29302
				ABHD12	NM_001042472	0.00275419	0.775299	-1.28982
				SOD1	NM_000454	0.00238693	0.776002	-1.28866
				TRPV4	NM_021625	0.00326743	0.776542	-1.28776
				LOC348926	NR_024253	0.00168732	0.777663	-1.2859
				IGF2BP2	NM_006548	0.00483726	0.779498	-1.28288
				MT1P3	BC103840	0.00360397	0.779772	-1.28243
				EIF1	NM_005801	0.00106217	0.78141	-1.27974
				ATF6B	NM_004381	0.000322435	0.781678	-1.2793
					---	0.00242816	0.78584	-1.27252
				ATF6B	NM_004381	0.000374101	0.785958	-1.27233
				ZNF207	NM_001098507	0.00283858	0.788881	-1.26762
				C16orf75	NM_152308	0.000436841	0.78966	-1.26637
					---	0.00125217	0.79008	-1.26569
				RFT1	NM_052859	0.00374437	0.79016	-1.26557
				TMEM85	NM_016454	0.00218258	0.790493	-1.26503
					---	0.00182922	0.791129	-1.26402
				POLR2G	NM_002696	0.00299558	0.791451	-1.2635
				AK4	NM_001005353	0.00251794	0.793049	-1.26096
				FOXL1	NM_005250	0.000528253	0.793586	-1.2601
				ANKRD40	NM_052855	0.0018389	0.79555	-1.25699
				MAGEC3	NM_138702	0.000516426	0.798263	-1.25272
				MEST	NM_002402	0.00142853	0.799957	-1.25007
				NAA30	NM_001011713	0.00327039	0.799969	-1.25005
				FASTK	NM_006712	0.00089761	0.801026	-1.2484
					---	0.00386847	0.801465	-1.24772
				METT11D1	NM_001029991	0.00429247	0.801608	-1.24749
				SMU1	NM_018225	0.00194881	0.801696	-1.24736
				SH3BP5	NM_004844	5.67e-05	0.803299	-1.24487
				C14orf139	NR_026779	0.00302696	0.803984	-1.24381
					---	0.00359752	0.805518	-1.24144
				HMGN1	NM_004965	0.00275303	0.806775	-1.2395
					---	0.00401705	0.808653	-1.23662
				NBL1	NM_182744	0.00119651	0.809309	-1.23562
				KIAA0319L	NM_024874	0.00421132	0.810615	-1.23363
				LATS1	NM_004690	0.00171922	0.812965	-1.23007
				PPP2R5E	NM_006246	0.00315802	0.81299	-1.23003
				P4HB	NM_000918	0.00100138	0.813263	-1.22961
				PGK1	NM_000291	0.00402609	0.816206	-1.22518
				CCDC24	NM_152499	0.00301726	0.819385	-1.22043
				C3orf67	NM_198463	0.00164553	0.820953	-1.2181
				COG8	NM_032382	0.00441769	0.824119	-1.21342
				WWC2	NM_024949	0.00274287	0.825361	-1.21159
				LMAN2	NM_006816	0.00454956	0.826403	-1.21006
				NOL7	NM_016167	0.00294117	0.830076	-1.20471
				APITD1-CORT	NM_198544	0.00107379	0.830099	-1.20468
				PYGB	NM_002862	0.00282736	0.832233	-1.20159
					---	0.00199447	0.834599	-1.19818
				RPL14	NM_003973	0.00355709	0.834692	-1.19805
					---	0.00189343	0.835232	-1.19727
				TMEM89	NM_001008269	0.0049003	0.83524	-1.19726
				NDUFB8	NM_005004	0.00130892	0.838147	-1.19311
				P4HB	NM_000918	0.00344094	0.84025	-1.19012
				SEMA4F	NM_004263	0.00215062	0.840654	-1.18955
					---	0.00148137	0.841355	-1.18856
				OR52A5	NM_001005160	0.0022619	0.842789	-1.18654
				GPR107	NM_001136557	0.000773139	0.844048	-1.18477
				VOPP1	NM_030796	0.00261202	0.844597	-1.184
					---	0.00375932	0.846322	-1.18158
				VOPP1	NM_030796	0.00363141	0.849994	-1.17648
				RPS6	NM_001010	0.00109765	0.854813	-1.16985
				KCNH2	NM_000238	0.000496346	0.855893	-1.16837
				VCP	NM_007126	0.000807689	0.860156	-1.16258
				QKI	NM_206855	0.000646095	0.860497	-1.16212
				FAM163B	NM_001080515	0.00475588	0.862123	-1.15993
					---	0.000138515	0.863029	-1.15871
				RAB5A	NM_004162	0.00279854	0.871834	-1.14701
				CDYL	NR_026590	0.00347191	0.874427	-1.14361
				USP31	NM_020718	0.00498773	0.878036	-1.13891
				MSI1	NM_002442	0.00165111	0.881545	-1.13437
				WDR6	NM_018031	0.00367563	0.886701	-1.12778
				EIF2B5	NM_003907	0.00209382	0.88696	-1.12745
					---	0.00342323	0.894746	-1.11764
				IL18BP	NM_173042	0.00199128	0.918059	-1.08925
				USP54	NM_152586	0.00125336	0.919247	-1.08785
				CCL4L1	NM_001001435	0.000821624	0.921055	-1.08571
				DDIT4L	NM_145244	0.00269157	0.92261	-1.08388
				PGLYRP2	NM_052890	0.00477246	1.06094	1.06094
				GLUD2	NM_012084	0.00276849	1.09837	1.09837
				PHRF1	NM_020901	0.00104328	1.1021	1.1021
					---	0.00168992	1.10894	1.10894
					---	0.0014514	1.13272	1.13272
					---	0.00157299	1.13306	1.13306
				FAM90A7	NM_001136572	0.00159105	1.13533	1.13533
				GNB5	NM_006578	0.00043625	1.14035	1.14035
					---	0.00115328	1.14051	1.14051
				MED20	NM_004275	0.00239849	1.14344	1.14344
				CLCA4	NM_012128	0.00150916	1.14724	1.14724
					---	0.00163711	1.14853	1.14853
				TRPM4	NM_017636	0.000265232	1.1544	1.1544
				RPL23AP82	NR_026982	0.00440933	1.15545	1.15545
				WDR55	NM_017706	0.00499111	1.15555	1.15555
				C20orf20	NM_018270	0.000764931	1.15826	1.15826
					---	0.003881	1.15843	1.15843
				C16orf3	NM_001214	0.000914857	1.1653	1.1653
				ANAPC1	NM_022662	0.00461936	1.16549	1.16549
					---	0.000807108	1.16687	1.16687
				TMEM212	NM_001164436	0.00398786	1.16892	1.16892
				IPPK	NM_022755	0.00276815	1.16982	1.16982
				NMNAT2	NM_015039	0.00398141	1.17068	1.17068
				MICAL3	NM_015241	0.00329545	1.17372	1.17372
				NCRNA00258	AY081145	0.00336852	1.17697	1.17697
					---	0.00383021	1.17719	1.17719
				PLA2R1	NM_007366	0.00383723	1.17759	1.17759
				TNNI3K	NM_015978	0.00200375	1.18185	1.18185
				DHRS1	NM_001136050	0.00330166	1.18198	1.18198
				ACSM1	NM_052956	0.0024001	1.19503	1.19503
					---	0.00379923	1.19527	1.19527
				WAPAL	NM_015045	0.00201118	1.1973	1.1973
				SUSD4	NM_017982	0.000762919	1.19826	1.19826
					---	0.0029054	1.2	1.2
				MYL12B	NM_033546	0.00256227	1.20351	1.20351
				PPP1R3D	NM_006242	0.0047285	1.20775	1.20775
				YARS2	NM_001040436	0.00128782	1.20811	1.20811
					---	0.00356371	1.2135	1.2135
				PPAPDC2	NM_203453	0.00237623	1.21642	1.21642
					---	0.00151618	1.2192	1.2192
				LYPLA2P1	NR_001444	0.00480839	1.2196	1.2196
				PNLIPRP3	NM_001011709	0.00450453	1.21982	1.21982
				FAM45B	NR_027141	0.00145409	1.22351	1.22351
				GNA11	NM_002067	0.00421714	1.22421	1.22421
				NME3	NM_002513	0.00310943	1.227	1.227
				DAP	NM_004394	0.00384797	1.23011	1.23011
				C10orf131	AK294399	0.00360038	1.23218	1.23218
				STRAP	NM_007178	0.00481549	1.23234	1.23234
				ASXL2	NM_018263	0.0031289	1.23564	1.23564
				DECR2	NM_020664	0.00026839	1.24323	1.24323
				RNF149	NM_173647	0.000794995	1.25274	1.25274
				USP48	NM_032236	0.0032201	1.25323	1.25323
					---	0.0042776	1.25381	1.25381
				SERTAD1	NM_013376	0.00362136	1.25478	1.25478
				GMEB2	NM_012384	0.00420342	1.25626	1.25626
					---	0.00449601	1.25644	1.25644
				CENPN	NM_001100624	0.00317589	1.25871	1.25871
				OR4A15	NM_001005275	0.00463398	1.26219	1.26219
				C1orf53	NM_001024594	0.00121942	1.26315	1.26315
				EYS	NM_001142800	0.000724923	1.26727	1.26727
				LAPTM4B	NM_018407	0.00322496	1.26795	1.26795
				PIK3AP1	NM_152309	0.00196998	1.26837	1.26837
				DDX47	NM_016355	0.00300871	1.26864	1.26864
				C10orf25	NM_001039380	0.00367331	1.27035	1.27035
					---	0.00272751	1.27052	1.27052
				MAST3	NM_015016	0.00376143	1.27321	1.27321
				BNIP1	NM_013979	0.00245182	1.27344	1.27344
				DFNB31	NM_015404	0.00199822	1.27366	1.27366
				SPECC1	NM_001033553	0.000454062	1.27389	1.27389
				ZFAND6	NM_019006	0.00307334	1.27835	1.27835
				GABARAPL2	NM_007285	0.00149721	1.27923	1.27923
					---	0.00448398	1.28164	1.28164
					---	0.00129686	1.28346	1.28346
					---	0.00104056	1.28479	1.28479
				SDCBP	NM_005625	0.00374986	1.28665	1.28665
				STK40	NM_032017	0.00264002	1.28927	1.28927
				ALS2CR4	NM_152388	0.000463842	1.29444	1.29444
				TMEM127	NM_017849	0.00356659	1.2948	1.2948
				TXNDC11	NM_015914	0.00315758	1.29716	1.29716
				RNASEK	NM_001004333	0.00255213	1.29928	1.29928
				ADHFE1	NM_144650	0.00493827	1.30293	1.30293
				GSS	NM_000178	0.00246705	1.30524	1.30524
				TNKS2	NM_025235	0.00226216	1.30885	1.30885
				SLC5A6	NM_021095	0.00277584	1.30889	1.30889
				PRPF18	NM_003675	0.00236629	1.3115	1.3115
				NCOA2	NM_006540	0.00430202	1.31301	1.31301
				STK11IP	NM_052902	0.00217962	1.31316	1.31316
				2002-09-01	NM_001008492	0.00182218	1.31412	1.31412
				LPIN2	NM_014646	0.00400185	1.31604	1.31604
				WDR12	NM_018256	0.00174628	1.31614	1.31614
				ABI2	NM_005759	0.000287913	1.31968	1.31968
				C20orf24	NR_026562	0.00357956	1.32283	1.32283
				GAD1	NM_000817	0.000226131	1.32717	1.32717
				STAMBP	NM_213622	0.00169943	1.32756	1.32756
				ITCH	NM_031483	0.000588164	1.32834	1.32834
				UQCRH	NM_006004	0.00022	1.33686	1.33686
				SNRNP200	NM_014014	0.00147482	1.33767	1.33767
				AACS	NM_023928	0.00459601	1.33823	1.33823
				CKS1B	NR_024163	0.00158402	1.33998	1.33998
				F2	NM_000506	0.00032609	1.34014	1.34014
				MAP2K3	NM_145109	0.00269643	1.34052	1.34052
					---	0.00447389	1.34129	1.34129
				TERF1	NM_003218	0.0037535	1.34172	1.34172
				TPT1	NM_003295	0.00208679	1.34238	1.34238
				DMD	NM_000109	0.00129147	1.34447	1.34447
				SLC4A3	NM_201574	0.000278972	1.34592	1.34592
				EHD2	NM_014601	0.00106801	1.34647	1.34647
				CREBL2	NM_001310	0.00295939	1.34871	1.34871
				WNK1	NM_018979	0.00460612	1.35251	1.35251
				ATP6V0C	NM_001694	0.00110241	1.35327	1.35327
				SMAD5	NM_001001419	0.00202466	1.35414	1.35414
				LOC84856	NR_026827	0.00105004	1.35522	1.35522
				STMN1	NM_203401	0.00094612	1.35556	1.35556
				SP4	NM_003112	0.00227656	1.35934	1.35934
				TRAFD1	NM_001143906	0.00306328	1.36076	1.36076
					---	0.00341221	1.36095	1.36095
				ESD	NM_001984	0.0007583	1.36247	1.36247
				TRAPPC1	NM_021210	0.00220551	1.36376	1.36376
				MGST3	NM_004528	0.00353796	1.36685	1.36685
				ATG4B	NM_013325	0.0030076	1.36723	1.36723
				C3orf37	NM_001006109	0.000299191	1.36738	1.36738
				SHC1	NM_183001	0.00304228	1.36805	1.36805
				RPL41	NM_001035267	0.00298702	1.36812	1.36812
				TMEM8A	NM_021259	0.00159307	1.36988	1.36988
				ATG4B	NM_013325	0.00343261	1.37111	1.37111
				TMED5	NM_016040	0.00225343	1.37315	1.37315
					---	0.0027554	1.3736	1.3736
				TRIM45	NM_025188	4.33e-05	1.37406	1.37406
					---	0.000720437	1.3744	1.3744
				C17orf81	NM_203413	0.0038504	1.37574	1.37574
				B3GNT9	NM_033309	0.00449998	1.38034	1.38034
					---	0.00402709	1.3811	1.3811
					---	0.00143366	1.38274	1.38274
				HECTD2	NM_182765	0.00275765	1.38434	1.38434
				GIGYF2	NM_001103147	0.000503826	1.38677	1.38677
				PRDX3	NM_006793	0.00358428	1.39132	1.39132
				FRS2	NM_006654	0.00240664	1.39192	1.39192
				AFTPH	NM_203437	0.00200195	1.39268	1.39268
				C20orf177	NM_022106	0.00350764	1.39608	1.39608
				RILPL2	NM_145058	0.000950068	1.3965	1.3965
				AIFM1	NM_001130847	0.0010694	1.39811	1.39811
				MRPL50	NM_019051	0.0010606	1.399	1.399
				NCOA4	NM_005437	0.0010718	1.40048	1.40048
				B4GALT5	NM_004776	0.00440687	1.40142	1.40142
				EIF4G3	NM_003760	0.00486762	1.40499	1.40499
				DLST	NM_001933	0.00241461	1.40528	1.40528
				PIAS1	NM_016166	0.00153992	1.40549	1.40549
				ITFG2	NM_018463	0.0047196	1.40781	1.40781
				DDX27	NM_017895	0.0020745	1.40834	1.40834
				ABAT	NM_020686	0.00115143	1.4093	1.4093
				AFF4	NM_014423	0.00235173	1.41189	1.41189
					---	0.00268238	1.41376	1.41376
				ARFGEF2	NM_006420	0.00064919	1.41426	1.41426
				CACNB4	NM_000726	0.0011115	1.41536	1.41536
				FOXA1	NM_004496	0.0029774	1.41562	1.41562
				ZNF384	NM_133476	0.00240998	1.41678	1.41678
				CXorf38	NM_144970	0.00251939	1.41809	1.41809
				GGA2	NM_015044	0.00184335	1.42043	1.42043
				UBE2G1	NM_003342	0.00117727	1.42188	1.42188
				PTPN3	NM_002829	0.00378534	1.42829	1.42829
				NCOA3	NM_181659	0.000778045	1.43123	1.43123
					---	0.00140793	1.43378	1.43378
				ASXL1	NM_015338	0.00418908	1.4366	1.4366
				AKAP10	NM_007202	0.00052854	1.44201	1.44201
				BATF3	NM_018664	2.51e-05	1.44253	1.44253
				ATXN7L3B	NM_001136262	0.00227791	1.44286	1.44286
				DCAF6	NM_018442	5.37e-05	1.44332	1.44332
				MINK1	NM_153827	0.000876256	1.44353	1.44353
				C2orf47	NM_024520	0.000387615	1.44415	1.44415
					---	0.000979282	1.44424	1.44424
				MMADHC	NM_015702	0.00196591	1.44668	1.44668
				PTPN1	NM_002827	0.00145812	1.4479	1.4479
					---	0.000984026	1.44932	1.44932
				LOC349196	NR_027000	0.0018545	1.45283	1.45283
				LOC349196	NR_027000	0.0018545	1.45283	1.45283
				LOC349196	NR_027000	0.0018545	1.45283	1.45283
				LOC349196	NR_027000	0.0018545	1.45283	1.45283
				APLP1	NM_001024807	0.00478316	1.45312	1.45312
				FAM199X	NM_207318	0.0016464	1.4571	1.4571
				MRPL34	NM_023937	0.00424661	1.45763	1.45763
				TOP1	NM_003286	0.000403663	1.46023	1.46023
				C2orf64	BC047722	0.00195263	1.4611	1.4611
				STK24	NM_003576	0.00135851	1.4615	1.4615
				NCAPH	NM_015341	0.00291097	1.46221	1.46221
				KIAA0430	NM_014647	0.00182035	1.46871	1.46871
				MCCC1	NM_020166	0.000263085	1.46872	1.46872
				DYNC1I2	NM_001378	0.000795973	1.47083	1.47083
				ZZEF1	NM_015113	0.00487738	1.47289	1.47289
				SLC9A9	NM_173653	0.000303532	1.47304	1.47304
				UQCC	NM_018244	0.00107726	1.4773	1.4773
				RGS19	NM_001039467	0.00291381	1.47972	1.47972
				ATP6V1H	NM_015941	0.00296643	1.48106	1.48106
					---	0.00254799	1.49126	1.49126
				NDUFS1	NM_005006	0.000898405	1.49143	1.49143
				NDUFS2	NM_004550	0.000772141	1.4915	1.4915
				ZBTB3	NM_024784	0.00197331	1.49302	1.49302
				INPP4A	NM_001134225	0.000222367	1.49575	1.49575
				ZNF490	NM_020714	0.000101042	1.49606	1.49606
				CSNK1G3	NM_004384	0.00307777	1.49614	1.49614
				SS18L1	NM_198935	0.0047017	1.49697	1.49697
				MFF	NM_020194	0.00273355	1.49799	1.49799
				PSMD14	NM_005805	0.00394295	1.49874	1.49874
				ATN1	NM_001007026	0.00292654	1.49985	1.49985
				DENND1B	NM_144977	0.00309322	1.50271	1.50271
				MYST4	NM_012330	0.00313307	1.50291	1.50291
				BMPR1A	NM_004329	0.00306041	1.50295	1.50295
				OSBPL11	NM_022776	0.00435748	1.50492	1.50492
				SPIN3	NR_027139	0.00163812	1.50855	1.50855
				DCAF15	NM_138353	0.00121331	1.52124	1.52124
				NCRNA00188	BC027986	0.00185566	1.52219	1.52219
				MRPS5	NM_031902	0.00377369	1.52938	1.52938
				TRIM6-TRIM34	NM_001003819	0.00131689	1.53025	1.53025
				SLC47A2	NM_152908	0.00116884	1.53166	1.53166
				DAB2IP	NM_032552	0.00438616	1.53319	1.53319
				NUDT13	NM_015901	0.000798645	1.53585	1.53585
				ARL15	NM_019087	0.0012823	1.54033	1.54033
				RIMS1	NM_014989	0.00230696	1.5443	1.5443
				PTMS	NM_002824	0.000672384	1.54748	1.54748
					---	0.000982144	1.54843	1.54843
				ADAMTSL5	NM_213604	0.00122706	1.55003	1.55003
				PPM1B	NM_177968	0.00132197	1.55075	1.55075
					---	0.000956857	1.55093	1.55093
				GRIP1	NM_021150	0.00444789	1.55619	1.55619
				GNPDA1	NM_005471	0.00053976	1.55859	1.55859
				CCDC148	NM_138803	0.00322648	1.56027	1.56027
				DNM1L	NM_012062	0.00342798	1.56234	1.56234
				LIN9	NM_173083	0.0026457	1.56436	1.56436
				ENOSF1	NM_017512	0.000319864	1.56463	1.56463
				ZNF385A	NM_015481	0.00207525	1.56708	1.56708
				TRMT12	NM_017956	0.0024312	1.5682	1.5682
				RAB26	NM_014353	0.0043846	1.57059	1.57059
				SOX2	NM_003106	0.00240551	1.57214	1.57214
				CHM	NM_000390	0.00115661	1.57341	1.57341
				KIAA1704	BC039586	0.00073199	1.57425	1.57425
				PCID2	NM_001127202	0.00265906	1.57685	1.57685
				TACC2	NM_206862	0.00337841	1.58106	1.58106
				SMARCAL1	NM_014140	0.00340676	1.58327	1.58327
				AURKB	NM_004217	0.00165725	1.59397	1.59397
				RTN2	NM_005619	0.00266431	1.59845	1.59845
				RBMS1	NM_016836	0.00223252	1.60103	1.60103
				SAP18	NM_005870	0.000224801	1.60111	1.60111
				AMMECR1	NM_015365	0.00082449	1.60256	1.60256
					---	0.00259794	1.60307	1.60307
				C20orf196	BC035800	0.000802584	1.60331	1.60331
				MED21	NM_004264	0.000159741	1.60902	1.60902
				MPHOSPH8	NM_017520	0.00290641	1.612	1.612
				PREPL	NM_006036	0.00136181	1.61248	1.61248
					---	0.00386902	1.61735	1.61735
				GAS8	NM_001481	0.00489322	1.61934	1.61934
				KPNA3	NM_002267	0.00101012	1.62056	1.62056
				PCMTD2	NM_018257	0.00392612	1.62385	1.62385
				SNORA74A	NR_002915	0.0035769	1.62746	1.62746
				CYP2E1	NM_000773	0.000824441	1.62779	1.62779
				NIF3L1	NM_021824	0.00220262	1.62885	1.62885
				LOC100133106	AY358216	0.00403446	1.63	1.63
				GUCA1C	NM_005459	0.00113495	1.64658	1.64658
				ATP6V1E1	NM_001696	0.00433782	1.65293	1.65293
				NCKAP1	NM_013436	0.000856995	1.65614	1.65614
				DNAJC1	NM_022365	0.00434188	1.65723	1.65723
				CCNG1	NM_004060	0.00186941	1.66106	1.66106
				PRRG1	NM_000950	0.00135511	1.66752	1.66752
				MED4	NM_014166	0.00170696	1.66999	1.66999
				LONRF3	NM_001031855	0.00131827	1.67137	1.67137
				TDRD3	NM_030794	0.000212233	1.67801	1.67801
				ARHGAP19	NM_032900	0.000859345	1.67809	1.67809
					---	0.000247607	1.67826	1.67826
				SLC25A15	NM_014252	0.00437301	1.67923	1.67923
				TXLNA	NM_175852	0.0001095	1.68817	1.68817
				ST6GALNAC3	NM_152996	0.00409951	1.68915	1.68915
				C13orf23	NM_025138	0.00177279	1.68943	1.68943
				ZSWIM1	NM_080603	0.00340357	1.6935	1.6935
				UBXN4	NM_014607	0.00294117	1.69527	1.69527
				TUBGCP2	NM_006659	0.00299546	1.69817	1.69817
				ANKAR	NM_144708	0.00100785	1.70264	1.70264
				ZDHHC20	NM_153251	0.000807761	1.70272	1.70272
				XPO4	NM_022459	0.00209677	1.70769	1.70769
				PSG7	NM_002783	0.000248106	1.7157	1.7157
				INADL	NM_176877	0.000160691	1.71827	1.71827
					---	0.00159176	1.71828	1.71828
				KIAA1310	NM_017991	0.0045212	1.71953	1.71953
					---	0.00218169	1.7214	1.7214
				DNAJC18	NM_152686	0.00324559	1.72377	1.72377
				ECM1	NM_004425	0.00401109	1.73057	1.73057
				NAPA	NM_003827	0.00406478	1.73191	1.73191
				PRKCI	NM_002740	0.000370418	1.73228	1.73228
				SEC16B	NM_033127	0.00304131	1.7323	1.7323
				GTSE1	NM_016426	0.00496258	1.73284	1.73284
				SUGT1	NM_006704	0.00177733	1.7359	1.7359
				INTS6	NM_012141	0.000140092	1.73651	1.73651
				DNAJC28	NM_017833	0.00484556	1.73857	1.73857
				SNORA67	NR_002912	0.00174927	1.73971	1.73971
				PBX3	NM_006195	0.00134922	1.74033	1.74033
				GPC4	NM_001448	0.00261004	1.74324	1.74324
				TMEM185B	NR_000034	4.72e-05	1.74471	1.74471
					---	0.000422637	1.75265	1.75265
				SLC6A12	NM_003044	0.00387323	1.75275	1.75275
					---	0.00264765	1.76056	1.76056
				LAMP1	NM_005561	0.000429319	1.76228	1.76228
				TFDP1	NM_007111	0.0045051	1.76366	1.76366
				KIF2C	NM_006845	0.0037639	1.76699	1.76699
				SLC35A5	NM_017945	0.00190971	1.77301	1.77301
				FRYL	NM_015030	0.000904376	1.7763	1.7763
				LNX2	NM_153371	0.00337939	1.77735	1.77735
				PSPC1	NR_003272	0.00124822	1.77917	1.77917
				HSPH1	NM_006644	0.00457172	1.78188	1.78188
				REEP6	NM_138393	0.00212334	1.78358	1.78358
				FBXO8	NM_012180	0.00106039	1.78489	1.78489
				C21orf34	NR_027790	0.00333706	1.78718	1.78718
				SMPD4	NR_033230	0.0033579	1.79041	1.79041
				PRDX2	NM_005809	0.000416706	1.799	1.799
				ACSM5	NM_017888	0.00439723	1.80333	1.80333
				ECHS1	NM_004092	0.00483579	1.80394	1.80394
				H2AFX	NM_002105	0.00310147	1.80923	1.80923
				BDH2	NM_020139	0.000977942	1.81189	1.81189
				PIKFYVE	NM_015040	0.00365393	1.81331	1.81331
				GPR180	NM_180989	0.000253819	1.81527	1.81527
				SKA3	NM_145061	0.000653672	1.81688	1.81688
				SH3PXD2B	NM_001017995	0.000102366	1.81991	1.81991
				KDELC1	NM_024089	0.00481373	1.82198	1.82198
				PIGM	NM_145167	0.00131808	1.83223	1.83223
				ZNF33B	NM_006955	0.00492306	1.83405	1.83405
					---	0.00347537	1.8343	1.8343
				SPG20	NM_015087	0.00032327	1.83998	1.83998
				RNASEL	NM_021133	0.00302927	1.84157	1.84157
				C12orf51	NM_001109662	0.00240354	1.84311	1.84311
				ANKRD6	NM_014942	0.00111113	1.84475	1.84475
				C5orf24	NM_152409	0.00361484	1.8457	1.8457
				PDE6D	NM_002601	0.00110212	1.84724	1.84724
				RCCD1	NM_033544	0.00474624	1.84859	1.84859
				GALNT11	NM_022087	0.00198812	1.85107	1.85107
				CAPN5	NM_004055	0.00219014	1.85127	1.85127
					---	0.000705784	1.85513	1.85513
				ZNF770	NM_014106	0.00328269	1.85915	1.85915
				C21orf7	NM_020152	0.0040472	1.86953	1.86953
				FAM48A	NM_001014286	0.00303654	1.8702	1.8702
				HLA-DMB	NM_002118	0.0049688	1.87373	1.87373
				CUL4A	NM_001008895	0.00143679	1.87395	1.87395
				MBD5	NM_018328	0.00107403	1.87705	1.87705
				ZMAT3	NM_022470	0.00321819	1.88294	1.88294
				ZNF630	NR_033730	0.00132329	1.88797	1.88797
				CDC16	NM_001078645	0.00150352	1.89132	1.89132
				PDS5B	NM_015032	0.00228971	1.89196	1.89196
				PARP4	NM_006437	0.000279492	1.89586	1.89586
				LIFR	NM_002310	0.00311249	1.89644	1.89644
				ZMYM2	NM_003453	0.00163811	1.90114	1.90114
				SSX2	NM_003147	0.000179549	1.90265	1.90265
				TMEM171	NM_173490	0.00309018	1.90307	1.90307
				ELF1	NM_172373	0.00100358	1.90616	1.90616
				C1orf27	NM_017847	0.00226259	1.90767	1.90767
				COL4A5	NM_000495	0.00198144	1.91884	1.91884
				S1PR1	NM_001400	0.00241465	1.92228	1.92228
				VPS36	NM_016075	0.00279321	1.927	1.927
				EXOSC8	NM_181503	0.00161255	1.93462	1.93462
				ZNF511	NM_145806	0.00226209	1.93586	1.93586
				FNDC3A	NM_001079673	0.00239958	1.94159	1.94159
				N4BP2L2	NM_014887	0.00276083	1.94614	1.94614
				DOCK9	NM_015296	0.00288237	1.94746	1.94746
				MBD4	NM_003925	0.0019759	1.94924	1.94924
				ARHGAP6	NM_013427	0.000813729	1.94965	1.94965
				FBXL3	NM_012158	0.00360918	1.95305	1.95305
				ABHD10	NM_018394	0.00205633	1.95569	1.95569
				TPP2	NM_003291	0.00218289	1.95629	1.95629
				RFC3	NM_002915	0.000456468	1.95639	1.95639
				SASH1	NM_015278	0.00196912	1.95963	1.95963
				ACOT11	NM_147161	0.00375081	1.96011	1.96011
					---	0.00251613	1.9816	1.9816
				PAN3	NM_175854	0.00447941	1.98173	1.98173
				TMLHE	NM_018196	0.00259445	1.98211	1.98211
				AMPH	NM_001635	0.00293209	1.98905	1.98905
					---	0.0017577	1.99383	1.99383
				LHFP	NM_005780	0.00204849	1.99553	1.99553
				ZNF828	NM_032436	0.00152418	1.99626	1.99626
				TAPT1	NM_153365	0.00473549	1.99638	1.99638
				PTPN4	NM_002830	0.00479845	2.00024	2.00024
					---	0.00225536	2.00201	2.00201
				KIAA1033	NM_015275	0.00477285	2.00423	2.00423
				C4orf46	NM_001008393	0.000325737	2.00529	2.00529
				DCUN1D2	NM_001014283	0.00185758	2.01264	2.01264
				GPX3	NM_002084	3.9e-05	2.01479	2.01479
				KDM5B	NM_006618	0.000730852	2.02454	2.02454
				ALPK3	NM_020778	0.00423857	2.02541	2.02541
				TMEM48	NM_018087	9.62e-05	2.0261	2.0261
				SLC2A9	NM_020041	0.00350827	2.03109	2.03109
				THBS1	NM_003246	0.00451023	2.03496	2.03496
				BEND7	NM_152751	0.00140502	2.04052	2.04052
				ALS2	NM_020919	0.00397397	2.04264	2.04264
				SPC25	NM_020675	0.00189812	2.04461	2.04461
				PTER	NM_001001484	0.00116794	2.049	2.049
				SSX2	NM_003147	6.05e-05	2.05052	2.05052
				HLA-DMB	NM_002118	0.00184084	2.05132	2.05132
				RAPGEF2	NM_014247	0.00039028	2.06112	2.06112
				RAB36	NM_004914	0.00421952	2.06482	2.06482
				FNIP2	NM_020840	0.000125807	2.06486	2.06486
				PCCA	NM_000282	0.00125174	2.07055	2.07055
				CGNL1	NM_032866	0.00189031	2.07862	2.07862
				LOC100134868	NR_004846	0.00254749	2.07995	2.07995
					---	0.0045918	2.08404	2.08404
				RB1	NM_000321	0.00210141	2.08415	2.08415
				TMTC4	NM_032813	0.000278829	2.0873	2.0873
				GULP1	NM_016315	0.00476244	2.09203	2.09203
				C1QTNF3	NM_181435	0.00294835	2.09532	2.09532
				DIXDC1	NM_001037954	0.00391891	2.09682	2.09682
				C2orf34	NM_024766	0.00250715	2.09705	2.09705
				APBB1IP	NM_019043	0.000881263	2.10315	2.10315
				FMO4	NM_002022	0.00055184	2.10361	2.10361
				KCTD4	NM_198404	0.00253509	2.10371	2.10371
				ADA	NM_000022	0.000950197	2.10719	2.10719
				HLF	NM_002126	1.45e-05	2.11474	2.11474
				TAF7	NM_005642	0.0046767	2.12186	2.12186
				UBE2C	NM_181802	0.00497482	2.13986	2.13986
				ZMYND8	NM_183047	0.000319882	2.15126	2.15126
				PLCB1	NM_182734	0.00310886	2.16067	2.16067
				METAP1D	NM_199227	0.00360879	2.16684	2.16684
				MECOM	NM_001105077	0.0028637	2.17518	2.17518
				SPIN4	NM_001012968	0.00134254	2.18502	2.18502
				AP1M2	NM_005498	7.94e-05	2.18666	2.18666
				TUBGCP3	NM_006322	0.000251806	2.19344	2.19344
				RAPGEF3	NM_001098531	0.0025912	2.19636	2.19636
				ANKRD10	NM_017664	0.0011285	2.19974	2.19974
				KLF12	NM_007249	0.000475493	2.20737	2.20737
				PPFIBP2	NM_003621	0.000510256	2.20913	2.20913
				CLCN3	NM_173872	0.00164782	2.21394	2.21394
				NUDT13	NM_015901	6.61e-05	2.21656	2.21656
				KIAA0564	NM_015058	0.00344606	2.22757	2.22757
				LASS6	NM_203463	0.000477743	2.2281	2.2281
				NPL	NM_030769	0.00286697	2.23724	2.23724
				EPHA4	NM_004438	0.00286107	2.24173	2.24173
				PBLD	NM_022129	0.00439314	2.24714	2.24714
				F8	NM_000132	0.00426605	2.27035	2.27035
				NDFIP2	NM_019080	0.00492445	2.27641	2.27641
				PLCE1	NM_016341	0.000273922	2.28023	2.28023
				CENPJ	NM_018451	0.00128422	2.28112	2.28112
					---	0.00140131	2.29606	2.29606
				MTIF3	NM_001166263	0.000266369	2.29771	2.29771
				TGFBRAP1	NM_004257	0.000161379	2.32755	2.32755
				SNORD49B	NR_003043	0.00170545	2.35675	2.35675
				LEPREL1	NM_018192	0.00340929	2.36602	2.36602
				DDAH1	NM_012137	0.000850966	2.3662	2.3662
				FARP1	NM_005766	0.000968608	2.36831	2.36831
				ABCD1	NM_000033	0.00438591	2.37042	2.37042
				FIGN	NM_018086	0.000210447	2.38134	2.38134
				DGKH	NM_178009	2.83e-05	2.3928	2.3928
				GALNT7	NM_017423	0.00207534	2.4015	2.4015
				ZFPM2	NM_012082	0.00304918	2.40387	2.40387
				NUPL1	NM_014089	0.000943718	2.43997	2.43997
				EPB41L5	NM_020909	0.000858823	2.44146	2.44146
				SDC2	NM_002998	0.00498379	2.45362	2.45362
				NUDT7	NM_001105663	0.00214357	2.45541	2.45541
				KATNAL1	NM_001014380	0.00194413	2.46849	2.46849
				FLJ44606	NM_001164478	0.00153891	2.48199	2.48199
				TMEM192	NM_001100389	0.00100796	2.48949	2.48949
				CA13	NM_198584	0.000577894	2.49743	2.49743
				ATP1A3	NM_152296	0.00343566	2.50016	2.50016
				C4orf46	NM_001008393	0.00269488	2.50123	2.50123
				RAB7L1	NM_003929	0.00183314	2.51096	2.51096
				HSPC159	NM_014181	0.00151414	2.52578	2.52578
				CBR4	NM_032783	0.00329053	2.53077	2.53077
				EPB41	NM_001166005	0.00250938	2.57867	2.57867
				HEY2	NM_012259	0.00232615	2.58127	2.58127
					---	0.00466976	2.60085	2.60085
				TP53	NM_000546	0.00356445	2.61906	2.61906
				POLR1D	NM_152705	0.000527768	2.63886	2.63886
				MGMT	NM_002412	0.0011566	2.64001	2.64001
				USPL1	NM_005800	0.00017339	2.66237	2.66237
				LY96	NM_015364	0.000500569	2.66347	2.66347
					---	0.00425583	2.68076	2.68076
				CKAP2	NM_018204	0.00389566	2.68489	2.68489
				DLEU1	NR_002605	0.003314	2.6892	2.6892
				AMACR	NM_014324	0.000539211	2.70867	2.70867
				EDA2R	NM_021783	0.000532404	2.76553	2.76553
				C1orf21	NM_030806	0.000379067	2.7673	2.7673
				DIRAS2	NM_017594	0.00260595	2.80171	2.80171
				DIAPH3	NM_001042517	0.000437071	2.81097	2.81097
				ATP11A	NM_015205	0.00343653	2.86543	2.86543
				NEK3	NM_002498	0.00244628	2.89962	2.89962
				XAF1	NM_017523	0.00381485	2.9076	2.9076
				DHDPSL	NM_138413	0.00193535	2.91265	2.91265
				TMEM173	NM_198282	0.00158199	2.93505	2.93505
				RCBTB1	NM_018191	0.000192095	2.94464	2.94464
				LPHN1	NM_001008701	0.000196569	2.95923	2.95923
				SH3BGRL2	NM_031469	0.00446213	2.97246	2.97246
				MTMR6	NM_004685	0.00113667	2.99117	2.99117
				TMEM144	NM_018342	0.000731358	3.01166	3.01166
				STS	NM_000351	0.00024895	3.02803	3.02803
				ARRB2	NM_004313	0.00344542	3.02844	3.02844
				ZNF140	NM_003440	0.00142902	3.03069	3.03069
				MCOLN3	NM_018298	0.000753509	3.03083	3.03083
				IFI27	NM_001130080	0.0037408	3.03902	3.03902
				IFITM2	NM_006435	0.000283724	3.08364	3.08364
				FILIP1L	NM_182909	0.000276638	3.15506	3.15506
				PTPN6	NM_080549	0.00182045	3.16207	3.16207
				ITGA6	NM_000210	0.00131531	3.2102	3.2102
					---	0.00368298	3.24224	3.24224
				ADAMTS2	NM_014244	0.00103919	3.27408	3.27408
				COL4A2	NM_001846	0.000380719	3.28985	3.28985
				TMOD2	NM_014548	0.000646951	3.32247	3.32247
				TRPS1	NM_014112	0.00392541	3.34982	3.34982
				ADAMTS15	NM_139055	0.00274848	3.36622	3.36622
				ANK2	NM_001148	0.00447592	3.45285	3.45285
				DHRS9	NM_005771	0.000401001	3.61241	3.61241
				FAM171B	NM_177454	0.00048002	3.64288	3.64288
				KIAA1244	NM_020340	9.78e-05	3.6756	3.6756
				C13orf34	NM_024808	0.00136314	3.68997	3.68997
				PRRG4	NM_024081	0.000110852	3.74906	3.74906
				ENTPD1	NM_001776	0.00409179	3.83673	3.83673
				BMPR1B	NM_001203	0.000598402	3.91929	3.91929
				RHOF	NM_019034	0.0025576	4.46918	4.46918
				NRXN3	NM_004796	0.00227968	4.47132	4.47132
					---	0.000967148	4.68529	4.68529
				COL4A1	NM_001845	3.54e-05	4.73686	4.73686
				SLCO4C1	NM_180991	0.00313373	4.84401	4.84401
				DOK4	NM_018110	9.65e-05	4.9458	4.9458
				SYK	NM_003177	0.000125902	4.97388	4.97388
				PLEKHH2	NM_172069	7.07e-05	5.01326	5.01326
				QRFPR	NM_198179	0.00127083	5.06938	5.06938
				MGAT4A	NM_012214	0.000311283	5.17199	5.17199
					---	0.000133922	5.3098	5.3098
				MCOLN2	NM_153259	6.48e-05	5.38313	5.38313
				L1CAM	NM_000425	0.00111027	5.3963	5.3963
				HOOK1	NM_015888	0.00482434	5.5567	5.5567
				CPT1A	NM_001876	1.12e-06	5.70649	5.70649
				INPP4B	NM_003866	7.08e-05	5.83718	5.83718
				ENPEP	NM_001977	0.00370168	5.90707	5.90707
				AIF1L	NM_031426	7.43e-05	6.44756	6.44756
				AS3MT	NM_020682	0.00134734	6.6953	6.6953
				SLC16A4	NM_004696	0.000167258	6.82095	6.82095
				HCP5	NM_006674	0.00145157	6.92172	6.92172
				IL18	NM_001562	0.00025229	8.35645	8.35645
				TAGLN	NM_001001522	0.00105718	9.12484	9.12484
				CDK14	NM_012395	0.0004711	9.3393	9.3393
					---	0.00024003	10.5206	10.5206
				SLIT2	NM_004787	1.94e-05	11.075	11.075
				NIPAL2	NM_024759	4.11e-05	11.6934	11.6934
				PLXDC2	NM_032812	8.12e-05	15.0325	15.0325
				FLG	NM_002016	0.00151921	15.7251	15.7251
				MDGA2	NM_001113498	9.43e-05	19.1519	19.1519
				GSTP1	NM_000852	0.000201579	21.507	21.507
				RAB31	NM_006868	5.01e-06	28.6177	28.6177
			VHL+ hypoxia vs. normoxia	ZNFX1	NM_021035	0.00100787	0.363597	-2.7503
			(Group 3)	BNIP3L	NM_004331	0.000686881	0.420889	-2.37593
				CDK13	NM_003718	0.00363252	0.436987	-2.2884
				ANKRD27	NM_032139	0.00458677	0.478075	-2.09172
				BBS4	NM_033028	0.00298034	0.494835	-2.02087
				GPR78	NM_080819	0.00497019	0.515178	-1.94108
				ZNF434	NM_017810	0.00388091	0.519888	-1.92349
				C3orf67	NM_198463	0.000401492	0.523442	-1.91043
				TERF1	NM_003218	0.00262347	0.524608	-1.90618
				GAD1	NM_000817	0.00076397	0.536408	-1.86425
				DCTN1	NM_004082	0.00255325	0.547234	-1.82737
				EFHD2	NM_024329	0.000990349	0.547998	-1.82482
				STK40	NM_032017	0.00075874	0.549677	-1.81925
				DUSP12	NM_007240	0.00139385	0.575855	-1.73655
				TMEM43	NM_024334	0.0024582	0.58445	-1.71101
				NBL1	NM_182744	0.002566	0.593988	-1.68353
				TMEM158	NM_015444	0.00394589	0.603282	-1.6576
				DNAJB13	NM_153614	0.00184676	0.605301	-1.65207
					---	0.00322348	0.617675	-1.61898
				PTDSS1	NM_014754	0.00148753	0.624977	-1.60006
				SSX2	NM_003147	0.00441977	0.646567	-1.54663
					---	0.0012287	0.653141	-1.53106
				IGHV3-48	ENST00000390624	0.00480926	0.658717	-1.5181
				HOXA2	NM_006735	0.000353061	0.664858	-1.50408
				ZSCAN2	NM_181877	0.00185533	0.682807	-1.46454
					---	0.0019611	0.689407	-1.45052
				SPNS2	NM_001124758	0.00267462	0.693097	-1.4428
				ERO1L	NM_014584	0.00373411	0.697923	-1.43282
				PIK3AP1	NM_152309	0.00174543	0.705872	-1.41669
				TRIM43	NM_138800	0.000533925	0.706406	-1.41562
				ALS2CR4	NM_152388	0.0026023	0.722847	-1.38342
					---	0.000411024	0.725415	-1.37852
					---	0.00342427	0.730922	-1.36814
				ELAC1	NM_018696	0.00351723	0.742923	-1.34603
				C2orf47	NM_024520	0.00187988	0.743326	-1.34531
				SUMO3	NM_006936	0.000114663	0.74533	-1.34169
				SORBS1	NM_001034954	0.00187492	0.752056	-1.32969
				OR52B4	NM_001005161	0.00205926	0.754715	-1.325
				TMEM71	NM_144649	0.000387321	0.757893	-1.31945
				FOXL1	NM_005250	0.003023	0.759351	-1.31691
					---	0.000323434	0.7607	-1.31458
				IL1R1	NM_000877	0.000354726	0.76104	-1.31399
				DDAH2	NM_013974	0.00422847	0.7658	-1.30582
					---	0.00167307	0.777558	-1.28608
				HLF	NM_002126	0.00115036	0.778194	-1.28503
				ARRDC1	NM_152285	0.00370876	0.78197	-1.27882
				ZNF746	NM_001163474	0.00471707	0.786295	-1.27179
				MSRB3	NM_001193460	0.000339918	0.786454	-1.27153
				SFSWAP	NM_004592	0.0017223	0.787488	-1.26986
				GNB5	NM_006578	0.000169268	0.791901	-1.26278
				EGFLAM	NM_152403	0.00108475	0.797828	-1.2534
					---	0.00314811	0.807016	-1.23913
				DGCR5	NR_002733	0.00331817	0.811285	-1.23261
					---	0.00492757	0.81222	-1.23119
					---	0.00498539	0.820443	-1.21885
				RPL23AP82	NR_026982	0.000247579	0.822311	-1.21609
				SIRPA	NM_001040022	0.00226186	0.829532	-1.2055
					---	0.00368453	0.833118	-1.20031
				ACSM1	NM_052956	0.00323468	0.839585	-1.19106
				F2	NM_000506	0.00394736	0.844038	-1.18478
				C15orf52	NM_207380	0.00279884	0.848794	-1.17814
				MED20	NM_004275	0.00155051	0.850386	-1.17594
				KRTAP27-1	NM_001077711	0.00354177	0.85178	-1.17401
				PHRF1	NM_020901	0.000197902	0.856654	-1.16733
				IFNGR2	NM_005534	0.00284167	0.856877	-1.16703
				TNFSF15	NM_005118	0.00397782	0.85924	-1.16382
				NECAP2	NM_018090	0.00317232	0.870771	-1.14841
				C16orf75	NM_152308	0.00243501	0.874256	-1.14383
				TP53BP2	NM_005426	0.00275019	0.875395	-1.14234
					---	0.00378718	0.877331	-1.13982
				PTPN9	NM_002833	0.00379096	0.877794	-1.13922
					---	0.00173137	0.878642	-1.13812
				CDS2	NM_003818	0.00456666	0.9058	-1.104
				COX6A1	NM_004373	0.000766386	0.908701	-1.10047
				ARMC2	NM_032131	0.00280008	0.92789	-1.07771
				LOC399904	AK124141	0.00491195	0.962222	-1.03926
					---	0.00499348	1.08532	1.08532
				CCDC24	NM_152499	0.00196194	1.08554	1.08554
				PCSK4	NM_017573	0.000966201	1.08716	1.08716
				CLVS2	NM_001010852	0.00419918	1.08741	1.08741
				CCL4L1	NM_001001435	0.0042456	1.0921	1.0921
				MLEC	NM_014730	0.000611076	1.09286	1.09286
				ALS2CL	NR_033815	0.00413848	1.09478	1.09478
				DDAH2	NM_013974	0.00327267	1.10064	1.10064
				ASF1A	NM_014034	0.000940435	1.11365	1.11365
				SLC39A14	NM_001128431	0.000373044	1.11915	1.11915
				MGC39584	ENST00000400767	0.00321133	1.11981	1.11981
					---	0.00399619	1.12385	1.12385
				UBE3B	NM_130466	0.00103161	1.13414	1.13414
					---	0.00277891	1.14072	1.14072
				ZNF395	NM_018660	0.00175088	1.1415	1.1415
				PRKAB1	NM_006253	0.00386535	1.14344	1.14344
				PARL	NM_018622	0.00136894	1.16445	1.16445
				NEUROG1	NM_006161	0.00442802	1.16508	1.16508
				SNORD47	NR_002746	0.0031991	1.17524	1.17524
					---	0.00206347	1.17569	1.17569
				KIAA0319L	NM_024874	0.00254832	1.17595	1.17595
				PATZ1	NM_014323	0.00292442	1.18298	1.18298
				CPT1A	NM_001876	0.00144864	1.19132	1.19132
				RBCK1	NM_031229	0.000164658	1.19248	1.19248
				GRAP	NM_006613	0.00257909	1.19409	1.19409
				WDR6	NM_018031	0.0020427	1.19466	1.19466
				ACBD6	NM_032360	0.00129479	1.19492	1.19492
				SH3BP5	NM_004844	6.67e-05	1.20019	1.20019
				RNF24	NM_001134338	0.000229396	1.20079	1.20079
				SEMA5B	NM_001031702	0.00165155	1.20365	1.20365
				LATS1	NM_004690	0.00439778	1.20391	1.20391
				RPL23AP82	NR_026982	0.00245719	1.20415	1.20415
				NR1D2	NM_005126	0.00245719	1.20415	1.20415
				RTN4R	NM_023004	0.00320582	1.20524	1.20524
				CPA5	NM_001127441	0.00392488	1.20895	1.20895
					---	9.32e-05	1.21308	1.21308
				ARL4C	NM_005737	0.00335471	1.21357	1.21357
				DDX47	NM_016355	0.00347922	1.21662	1.21662
					---	0.00255954	1.22144	1.22144
					---	0.00423896	1.22341	1.22341
				PIGV	NM_017837	0.00261921	1.2276	1.2276
				SEMA4F	NM_004263	0.0035901	1.24211	1.24211
				TRPM4	NM_017636	0.000224923	1.24466	1.24466
				DDAH2	NM_013974	0.000993304	1.24471	1.24471
					---	0.000993304	1.24471	1.24471
				C1QL1	NM_006688	0.00497859	1.24557	1.24557
				C16orf3	NM_001214	0.00431387	1.24906	1.24906
					---	0.00293505	1.25027	1.25027
					---	0.0023228	1.25326	1.25326
					---	0.00077571	1.25476	1.25476
				SLC2A1	NM_006516	0.000603922	1.256	1.256
					---	0.00222873	1.25865	1.25865
					---	0.00149113	1.26004	1.26004
				YEATS2	NM_018023	0.00212515	1.2641	1.2641
				FIGN	NM_018086	0.000197706	1.26547	1.26547
				P4HA1	NM_000917	0.00265475	1.26864	1.26864
				ITPR1	NM_001168272	0.000758409	1.26909	1.26909
				MAGEC3	NM_138702	0.00211311	1.30998	1.30998
					---	0.00189478	1.31868	1.31868
				APOL1	NM_145343	0.00483623	1.32185	1.32185
				USP54	NM_152586	0.00386059	1.32265	1.32265
				FRK	NM_002031	0.0048767	1.32289	1.32289
						0.00314649	1.32797	1.32797
				MICAL3	NM_015241	0.00387391	1.33455	1.33455
				FN3K	NM_022158	0.00249939	1.3353	1.3353
				VAMP2	NM_014232	0.00278377	1.33791	1.33791
				ARHGEF6	NM_004840	0.00494188	1.34391	1.34391
				C1orf163	NM_023077	0.000938201	1.35007	1.35007
				RHBDF2	NM_024599	0.00439669	1.35982	1.35982
					---	0.00258837	1.36313	1.36313
					---	0.0019613	1.36598	1.36598
				SLAMF6	NM_001184714	0.00470322	1.36626	1.36626
					---	0.0031003	1.3671	1.3671
				SLC35E3	NM_018656	0.000276945	1.36787	1.36787
				HIVEP2	NM_006734	0.0036394	1.37245	1.37245
				USP31	NM_020718	0.000119032	1.388	1.388
					---	0.00303712	1.38864	1.38864
				LPCAT4	NM_153613	0.00298439	1.39314	1.39314
				PRPF18	NM_003675	0.00155661	1.401	1.401
				TAF4B	NM_005640	0.00218027	1.41396	1.41396
				FLJ40292	NR_024341	0.00173646	1.41823	1.41823
					---	0.000552495	1.47124	1.47124
				FLJ43681	NR_029406	0.00244141	1.48158	1.48158
				C7orf70	NM_001037163	5.8e-06	1.50958	1.50958
				COX6A1	NM_004373	0.00293903	1.5211	1.5211
				ARHGEF10	NM_014629	0.00352018	1.54593	1.54593
				BAT2L1	NM_013318	0.000105864	1.59182	1.59182
					---	0.00446424	1.61126	1.61126
				B3GAT3	NM_012200	0.00265535	1.61441	1.61441
				LSM4	NM_012321	0.00443155	1.64305	1.64305
				SNAPC1	NM_003082	0.00142507	1.70501	1.70501
				RASSF4	NM_032023	0.00126347	1.73898	1.73898
				GLUD2	NM_012084	0.00280755	1.7486	1.7486
				IRS2	NM_003749	0.00088272	1.76036	1.76036
				C9orf100	NM_032818	0.00435142	1.76524	1.76524
					---	0.00183493	1.79502	1.79502
				EEF1A1	NM_001402	0.000965326	1.82098	1.82098
				SLA2	NM_032214	0.000451108	1.88704	1.88704
				DNAJC14	NM_032364	0.00125364	1.88758	1.88758
				DHRS9	NM_005771	0.00119122	1.95066	1.95066
				HIF1A	NM_001530	0.00497859	2.00255	2.00255
				PCGF1	NM_032673	0.000616617	2.00859	2.00859
				NDRG1	NM_001135242	0.000148021	2.0683	2.0683
				TCERG1	NM_006706	0.000580467	2.0708	2.0708
				SLC47A2	NM_152908	0.00390423	2.43386	2.43386
				C6orf155	NR_026807	0.00187455	2.52902	2.52902
				RPL23AP7	NR_024528	0.000437225	2.62726	2.62726
				AHSA1	NM_012111	0.00319454	2.65686	2.65686
				SUSD4	NM_017982	6.97e-05	4.7501	4.7501
			VHL+ during hypoxia vs. VHL- during normoxia
			(Group 4)	NID2	NM_007361	1.26e-05	0.0176566	-56.636
				COL6A3	NM_004369	6.51e-05	0.022758	-43.9405
				SLC38A5	NM_033518	2.02e-05	0.0290212	-34.4576
				DNAJC15	NM_013238	0.000397681	0.0303692	-32.9281
				ANPEP	NM_001150	0.000122178	0.0476117	-21.0032
				SFMBT2	NM_001029880	6.3e-06	0.057294	-17.4538
				KRT19	NM_002276	0.000331569	0.0575858	-17.3654
				C15orf48	NM_032413	0.000429908	0.06073	-16.4663
				MMP2	NM_004530	0.000649134	0.0643792	-15.533
				SERPINB9	NM_004155	5.47e-05	0.0683136	-14.6384
				HAS2	NM_005328	0.00235872	0.0731751	-13.6659
				STC1	NM_003155	0.00025251	0.0746468	-13.3964
				FBN1	NM_000138	0.00239682	0.078772	-12.6949
				GNG4	NM_001098721	0.000273354	0.0811802	-12.3183
				EREG	NM_001432	0.0017306	0.0812644	-12.3055
				TSPAN15	NM_012339	0.00255315	0.0935784	-10.6862
				NTRK3	NM_001007156	5.3e-05	0.103843	-9.62989
				MMP13	NM_002427	0.000345742	0.107545	-9.29841
				CXCL5	NM_002994	0.00246029	0.110154	-9.07823
				MIR21	NR_029493	0.000500355	0.111281	-8.98626
				CXCL1	NM_001511	0.000203512	0.112947	-8.85368
				ADAM12	NM_003474	5.02e-05	0.128031	-7.81059
				PTGIS	NM_000961	0.000365832	0.135539	-7.37797
				EPCAM	NM_002354	0.00496436	0.135546	-7.37756
				TNFRSF11B	NM_002546	0.000147229	0.135692	-7.36964
				SLCO2A1	NM_005630	0.00422942	0.138927	-7.19801
				ZDHHC4	NM_001134387	0.001463	0.139681	-7.15916
				CCBE1	NM_133459	0.00086797	0.147411	-6.78375
				LEF1	NM_016269	0.00149474	0.148034	-6.75521
				HIF1A	NM_001530	1.49e-05	0.150977	-6.62353
				PCSK5	NM_001190482	0.000139707	0.154714	-6.46352
				IL6	NM_000600	0.00131531	0.157401	-6.3532
				GDAP1	NM_018972	0.00208477	0.158357	-6.31486
				C1QTNF1	NM_030968	7.28e-05	0.163329	-6.1226
				JPH1	NM_020647	0.000488586	0.165316	-6.04901
				ROR2	NM_004560	0.000903055	0.165777	-6.03219
				SNORD116-21	NR_003335	0.00116194	0.166659	-6.00028
				CTHRC1	NM_138455	0.0026536	0.168564	-5.93247
				EPCAM	NM_002354	0.00107984	0.168918	-5.92004
				MSC	NM_005098	0.00226087	0.169577	-5.89703
				C15orf51	ENST00000436525	0.000289574	0.171952	-5.81559
				C15orf51	ENST00000436525	0.000289574	0.171952	-5.81559
					---	0.000289574	0.171952	-5.81559
				G0S2	NM_015714	0.000425602	0.180699	-5.53405
				C15orf51	ENST00000436525	0.000331921	0.182386	-5.48288
				C15orf51	ENST00000436525	0.000264126	0.185475	-5.39155
				C15orf51	ENST00000436525	0.000264126	0.185475	-5.39155
				FABP6	NM_001040442	0.000664074	0.191216	-5.2297
				LRIG1	NM_015541	0.00137978	0.191229	-5.22933
					---	0.00223938	0.194537	-5.14042
					---	0.00078139	0.194933	-5.12997
				PRKCQ	NM_006257	0.000102116	0.195031	-5.12738
				TNFSF10	NM_003810	3.89e-05	0.196286	-5.09461
				GSTM3	NM_000849	0.000756091	0.196557	-5.08758
				HOXD10	NM_002148	0.00133708	0.204309	-4.89456
				SLFN11	NM_001104587	0.00262396	0.211795	-4.72155
				SCG5	NM_001144757	0.000616091	0.212717	-4.70107
				C10orf72	NM_001031746	0.000404937	0.215075	-4.64955
					---	0.000105137	0.21967	-4.55228
				TMEM98	NM_015544	0.00124865	0.220745	-4.53011
				ADAMTSL3	NM_207517	0.000319808	0.220814	-4.52869
				ANTXR1	NM_032208	0.000484621	0.221406	-4.51659
				ZC3H12A	NM_025079	0.000224611	0.229464	-4.35798
				SHC3	NM_016848	0.00142114	0.229707	-4.35336
				SRGN	NM_002727	0.00117738	0.234688	-4.26097
					---	0.00430322	0.238365	-4.19524
				BST1	NM_004334	0.000675963	0.238532	-4.19232
				TFPI2	NM_006528	0.00126844	0.24516	-4.07898
				KLHL4	NM_019117	0.000781807	0.24868	-4.02124
					---	0.00124594	0.250353	-3.99436
				ZNF594	NM_032530	0.00441399	0.250711	-3.98866
				F2RL1	NM_005242	0.00172249	0.253279	-3.94821
					---	0.000468679	0.253967	-3.93752
				FAM46A	NM_017633	0.00468515	0.254923	-3.92276
				SMOX	NM_175839	0.00314904	0.255089	-3.9202
					---	0.00444786	0.258605	-3.86691
					---	0.00270499	0.259011	-3.86084
				TOX	NM_014729	0.00314191	0.259094	-3.8596
				HPGD	NM_000860	0.000258821	0.260911	-3.83273
				DACT1	NM_016651	0.00121552	0.263976	-3.78823
					---	0.000915668	0.266484	-3.75257
				PCOLCE2	NM_013363	0.000239019	0.268781	-3.7205
				ULK2	NM_014683	0.000376926	0.270382	-3.69847
				CXCL2	NM_002089	0.0037616	0.270944	-3.6908
				SAA1	NM_000331	0.0026092	0.271514	-3.68305
				MAP3K8	NM_005204	0.000314221	0.274593	-3.64175
				P2RY2	NM_176072	0.00122581	0.27861	-3.58925
				TFAP2C	NM_003222	0.00435992	0.281811	-3.54848
				SCARNA17	NR_003003	3.21e-05	0.28291	-3.53469
				STEAP1	NM_012449	0.000327326	0.286688	-3.48811
				SLC16A2	NM_006517	0.00211063	0.286723	-3.48768
				CDCP1	NM_022842	0.00132845	0.287979	-3.47247
					---	0.00212929	0.291663	-3.42862
				SLC9A7	NM_032591	0.00476845	0.291844	-3.42649
				STK33	NM_030906	0.000747766	0.292614	-3.41747
					---	0.000960697	0.292791	-3.4154
				PTHLH	NM_198965	0.00471798	0.293414	-3.40815
				ARL4D	NM_001661	0.000966812	0.295787	-3.38081
				PTPRU	NM_133178	0.00142352	0.296175	-3.37639
				BBS5	NM_152384	0.000747218	0.299008	-3.3444
				FOXA2	NM_021784	0.000201082	0.300005	-3.33328
				HOXA7	NM_006896	0.000986086	0.303845	-3.29115
				AIM1	NM_001624	0.00165581	0.30428	-3.28645
				C15orf51	ENST00000436525	0.00437768	0.30553	-3.273
				C15orf51	ENST00000436525	0.00437768	0.30553	-3.273
					---	0.00343213	0.312461	-3.2004
					---	0.0026486	0.314681	-3.17782
				TEX15	NM_031271	0.00315474	0.315414	-3.17044
					---	0.000427175	0.315806	-3.1665
				TCF4	NM_001083962	0.000486067	0.316394	-3.16062
				C9orf150	NM_203403	0.00423705	0.321306	-3.1123
				FAM20C	NM_020223	3.94e-05	0.321656	-3.10892
				MIR492	NR_030171	0.00293966	0.324282	-3.08373
					---	0.00210344	0.325048	-3.07647
					---	0.0031369	0.325085	-3.07612
				GSTT2	NM_000854	0.000636782	0.327852	-3.05015
				GSTT2	NM_000854	0.000636782	0.327852	-3.05015
					---	0.00417094	0.328696	-3.04232
					---	0.00443863	0.334483	-2.98969
				FRMD4A	NM_018027	0.000179571	0.334772	-2.9871
				C1orf51	BC027999	0.000849381	0.338773	-2.95183
				GRB14	NM_004490	0.00297974	0.338817	-2.95144
				FAM174B	NM_207446	0.000138143	0.345573	-2.89374
				CYP4F11	NM_021187	0.0011099	0.346687	-2.88444
				SIK1	NM_173354	0.00270023	0.347159	-2.88053
				ZFAND2A	NM_182491	0.0014202	0.34858	-2.86878
				BDKRB2	NM_000623	0.00191396	0.35071	-2.85136
				RUNX2	NM_001024630	0.00246462	0.351317	-2.84643
				RFTN1	NM_015150	0.00153088	0.35352	-2.8287
					---	0.000143858	0.353828	-2.82623
				TLR2	NM_003264	0.00493047	0.354453	-2.82125
				ATP8B1	NM_005603	0.00192647	0.355256	-2.81487
				TINAG	NM_014464	0.00462008	0.355636	-2.81186
				TRIB2	NM_021643	0.0010368	0.357222	-2.79938
				EDIL3	NM_005711	0.00238175	0.360162	-2.77653
				LRRFIP1	NM_001137550	0.00141207	0.364778	-2.7414
					---	0.00363196	0.367481	-2.72123
				TMEM106A	NM_145041	0.00481574	0.369861	-2.70372
					---	0.00407674	0.370272	-2.70072
					---	0.00111894	0.371152	-2.69431
				PCDHB2	NM_018936	0.000360824	0.374187	-2.67246
				ANKRD29	NM_173505	0.000869975	0.37795	-2.64585
				MFI2	NM_005929	1.61e-05	0.379872	-2.63246
				HIST1H4I	NM_003495	0.000365455	0.382309	-2.61568
				PORCN	NM_022825	0.00366308	0.38241	-2.61499
				C19orf63	NM_175063	9.25e-07	0.390186	-2.56288
					---	0.00114903	0.39055	-2.56049
				TMEM106A	NM_145041	0.00177066	0.391059	-2.55716
					---	0.00218077	0.391203	-2.55622
					---	0.00357681	0.391861	-2.55192
				GALNTL4	NM_198516	0.000497051	0.397018	-2.51878
				HSD17B12	NM_016142	5.16e-05	0.397756	-2.5141
					---	0.00179729	0.398311	-2.5106
				KPNA5	NM_002269	0.00102037	0.400506	-2.49684
				UFSP2	NM_018359	0.00372852	0.401408	-2.49123
					---	0.00371371	0.402005	-2.48753
				PTPN22	NM_015967	0.00362521	0.40208	-2.48707
					---	0.00366892	0.402209	-2.48627
					---	0.00244537	0.404751	-2.47066
				NFIB	NM_001190737	0.00230218	0.405633	-2.46528
					---	0.000330748	0.406021	-2.46293
				HOXA2	NM_006735	0.000113382	0.409105	-2.44436
					---	9.84e-05	0.411334	-2.43111
				PMP22	NM_000304	0.00439433	0.41569	-2.40564
				ZNHIT3	NM_004773	0.000118748	0.416039	-2.40362
				ABCB7	NM_004299	0.00139271	0.422871	-2.36479
				ADAMTS9	NM_182920	0.000577161	0.42461	-2.3551
					---	0.0029456	0.426298	-2.34578
					---	0.00399865	0.427026	-2.34178
				PPP4R4	NM_058237	0.00166944	0.428066	-2.33609
				TMEM199	NM_152464	0.00499166	0.433409	-2.30729
				SNORD4A	NR_000010	0.00030052	0.437546	-2.28547
				PIGW	NM_178517	0.00259146	0.438791	-2.27899
				SCARNA17	NR_003003	5.96e-05	0.439317	-2.27626
				ABCC3	NM_003786	0.000201796	0.43968	-2.27438
					---	0.00482966	0.439864	-2.27343
				HOXD11	NM_021192	0.00330256	0.441105	-2.26704
				LFNG	NM_001040167	0.0020014	0.442004	-2.26243
				LTBP1	NM_206943	0.000876435	0.443322	-2.25569
					---	0.000884507	0.444699	-2.24871
				CD109	NM_133493	0.00274386	0.446422	-2.24004
				FRK	NM_002031	0.000530411	0.447968	-2.2323
				RFFL	NM_057178	0.000160688	0.452287	-2.21098
				ZNF619	NM_001145082	0.000259006	0.452512	-2.20989
				NGDN	NM_015514	0.000452507	0.458726	-2.17995
				C17orf75	NM_022344	0.00157106	0.461021	-2.1691
				YIF1A	NM_020470	0.00255262	0.462727	-2.1611
					---	0.00307253	0.463432	-2.15781
				SMARCE1	ENST00000348513	0.00498374	0.468083	-2.13637
				CCZ1	NM_015622	7.5e-06	0.469516	-2.12985
				FAM89A	NM_198552	0.00338801	0.469694	-2.12905
					---	1.03e-05	0.470145	-2.127
				RTN4RL2	NM_178570	0.00240374	0.471095	-2.12271
				SUSD1	NM_022486	0.00263257	0.471399	-2.12134
				IFT20	NM_174887	8.43e-05	0.474767	-2.1063
				HOXA3	NM_153631	0.00097175	0.476384	-2.09915
				TCF7	NM_003202	0.00201837	0.479049	-2.08747
				FAM50B	NM_012135	0.000498589	0.481055	-2.07876
				SYT12	NM_177963	0.00118647	0.481388	-2.07733
					---	0.00353336	0.482777	-2.07135
				TLCD1	NM_138463	0.00263257	0.484441	-2.06424
				GOSR2	NM_004287	0.000328433	0.484733	-2.06299
					---	0.00279311	0.485247	-2.06081
				MORC4	NM_024657	0.00235556	0.48698	-2.05347
				C6orf155	NR_026807	0.000508852	0.489244	-2.04397
				ZNF726	NM_001190829	0.00332603	0.493546	-2.02615
				KCNC4	NM_004978	0.000635656	0.49417	-2.0236
				MED12	NM_005120	0.00264324	0.494458	-2.02242
				PDLIM1	NM_020992	0.000937632	0.494502	-2.02223
				IMPACT	NM_018439	0.00134876	0.494882	-2.02068
				TADA2A	NM_001488	3.99e-05	0.496456	-2.01428
				DGKA	NM_201444	0.00356116	0.496554	-2.01388
				ATP2B1	NM_001001323	0.000855562	0.497238	-2.01111
				MAP3K4	NM_005922	0.00130808	0.497452	-2.01024
				PHF14	NM_014660	7.56e-05	0.497763	-2.00899
					---	0.00045108	0.498158	-2.0074
				SNX12	NM_013346	0.00111517	0.500072	-1.99971
				NR0B1	NM_000475	0.00401253	0.500221	-1.99912
				CCDC43	NM_144609	0.00249997	0.500877	-1.9965
				CCZ1	NM_015622	1.25e-05	0.501283	-1.99488
				ABCG2	NM_004827	0.000838863	0.501975	-1.99213
				SUPT3H	NM_181356	2.99e-05	0.502074	-1.99174
				CXorf26	BC001220	0.00312551	0.504498	-1.98217
					---	0.0047371	0.504595	-1.98179
				BLMH	NM_000386	0.0012181	0.505854	-1.97685
					---	0.000413717	0.506798	-1.97317
				PRMT5	NM_001039619	0.00020941	0.507958	-1.96867
					---	0.004484	0.509221	-1.96378
				SNORD73A	NR_000007	0.00187938	0.511353	-1.95559
				AATF	NM_012138	0.00194617	0.511837	-1.95375
				INTS1	NM_001080453	0.000401823	0.514376	-1.9441
				SP2	NM_003110	0.000880816	0.514673	-1.94298
				TFAP2A	NM_003220	0.0032687	0.517013	-1.93419
				SLC43A3	NM_017611	0.00280719	0.517568	-1.93211
					---	0.00373165	0.518119	-1.93006
				HOXA4	NM_002141	0.00451617	0.518346	-1.92921
				MLPH	NM_024101	0.000175905	0.519735	-1.92406
				TRAF3IP2	NR_028338	0.00409471	0.520778	-1.92021
				TOX4	NM_014828	0.000114913	0.521175	-1.91874
				MORN2	NM_001145450	0.00136477	0.522303	-1.9146
				LASP1	NM_006148	0.00216299	0.522894	-1.91243
				AGA	NM_000027	0.00151358	0.523178	-1.91139
				SIPA1L2	NM_020808	0.00211373	0.523516	-1.91016
				TMEM55B	NM_001100814	0.00229839	0.524027	-1.9083
				ODZ3	NM_001080477	0.00120123	0.524691	-1.90588
				RPL23	NM_000978	0.00356388	0.525105	-1.90438
				PIGS	NM_033198	0.00322828	0.525597	-1.9026
				PDGFA	NM_002607	0.00369166	0.525643	-1.90243
				ZNF85	NM_003429	0.00188128	0.526839	-1.89811
				RPL15	NM_002948	0.00158171	0.528381	-1.89257
					---	0.00210169	0.530189	-1.88612
				C18orf55	NM_014177	0.0025171	0.530725	-1.88421
					---	0.000188253	0.531216	-1.88247
				SUMO3	NM_006936	5.11e-05	0.531612	-1.88107
				CYP2U1	NM_183075	0.00207011	0.531861	-1.88019
				G6PC3	NM_138387	0.00219104	0.531874	-1.88015
				RIN1	NM_004292	0.00163652	0.53194	-1.87991
				WASF3	NM_006646	0.00028893	0.53236	-1.87843
				SMARCA1	NM_003069	0.000262181	0.532548	-1.87776
				SNORD109A	NR_001295	0.000216431	0.532719	-1.87716
				SNORD109A	NR_001295	0.000216431	0.532719	-1.87716
				ADAMTSL1	NM_001040272	0.00368298	0.53301	-1.87614
					---	0.00206839	0.533691	-1.87374
				NF1	NM_001128147	0.000394694	0.533871	-1.87311
				NF1	NM_001128147	0.000394694	0.533871	-1.87311
				P2RY6	NM_176796	0.00252334	0.537314	-1.86111
				DBNL	NM_014063	0.000263405	0.538334	-1.85758
				SNRPN	NM_022807	0.00264497	0.538611	-1.85663
				PRR3	NM_025263	0.000252169	0.539629	-1.85312
					---	0.00205246	0.543064	-1.8414
				C17orf42	NM_024683	0.00315446	0.543807	-1.83889
				ATP10A	NM_024490	0.00237086	0.546355	-1.83031
					---	0.00340642	0.547345	-1.827
				MED1	NM_004774	9.7e-05	0.5483	-1.82382
					---	0.00192983	0.548924	-1.82175
				ADAMTS1	NM_006988	0.00453885	0.549449	-1.82001
				PSMD11	NM_002815	1.47e-05	0.549723	-1.8191
				ELK3	NM_005230	0.00205183	0.550139	-1.81772
				RAB2B	NM_032846	0.000786772	0.550808	-1.81551
				IGBP1	NM_001551	0.00269303	0.551049	-1.81472
				IL1R2	NM_004633	0.00141662	0.55118	-1.81429
				ANKRD5	NM_022096	0.00231521	0.551465	-1.81335
				ZNF788	NR_027049	0.00425723	0.551996	-1.81161
				GRB10	NM_001001555	0.00312131	0.552229	-1.81084
				C6orf162	NM_001042493	0.0025262	0.553418	-1.80695
				HEATR2	NM_017802	0.00127257	0.55474	-1.80265
				UTP6	NM_018428	0.000138983	0.554776	-1.80253
				IRS1	NM_005544	0.000828731	0.554879	-1.8022
				ERAL1	NM_005702	0.000900231	0.555136	-1.80136
				SLC9A3R2	NM_001130012	0.00449429	0.555169	-1.80125
				GPHN	NM_020806	0.00179862	0.55603	-1.79846
				DCTD	NM_001012732	0.000323328	0.557101	-1.79501
				RRAD	NM_001128850	0.0034846	0.557377	-1.79412
				ASF1A	NM_014034	0.000839884	0.558318	-1.79109
				SLC23A2	NM_005116	0.00146444	0.55835	-1.79099
				ELAC1	NM_018696	0.000218055	0.559681	-1.78673
					---	0.0043332	0.55999	-1.78575
				CHMP6	NM_024591	0.000193218	0.562491	-1.77781
					---	0.00491176	0.562836	-1.77672
				FMN1	NM_001103184	0.00125765	0.56294	-1.77639
				PIAS2	NM_004671	0.000545329	0.563346	-1.77511
				NF1	NM_001042492	0.000182272	0.563507	-1.7746
				DHX8	NM_004941	0.000930514	0.563946	-1.77322
				MIOS	NM_019005	0.00277583	0.56395	-1.77321
				EID3	NM_001008394	0.0014722	0.564701	-1.77085
				RING1	NM_002931	0.00479365	0.565088	-1.76964
				LEPREL4	NM_006455	0.000374529	0.565132	-1.7695
				IL27RA	NM_004843	0.000167026	0.565977	-1.76686
				PTBP2	NM_021190	0.00478332	0.566029	-1.7667
				FNDC4	NM_022823	0.00414226	0.56631	-1.76582
					---	0.00318696	0.56711	-1.76333
				IMPDH2	NM_000884	0.00488668	0.567685	-1.76154
				SNAPC1	NM_003082	0.00426354	0.568065	-1.76036
				SNORA33	NR_002436	0.00465973	0.570424	-1.75308
				LIG3	NM_013975	0.000307479	0.570499	-1.75285
				FSCN1	NM_003088	0.00406127	0.571324	-1.75032
				ZNRD1	NM_170783	0.000930953	0.571879	-1.74862
				CHD8	NM_020920	0.000108143	0.57526	-1.73834
				PCGF2	NM_007144	0.000420245	0.577269	-1.7323
				WDR46	NM_005452	0.00311399	0.577282	-1.73226
				WDR46	NM_005452	0.00311399	0.577282	-1.73226
					---	0.00251726	0.579123	-1.72675
				WTAP	NM_004906	0.00465948	0.580469	-1.72274
				PSMD3	NM_002809	0.00495978	0.580996	-1.72118
				RIOK3	NM_003831	0.00125007	0.581036	-1.72106
				AARSD1	NM_001136042	0.00342215	0.581473	-1.71977
				MRPL45	NM_032351	3.97e-05	0.581813	-1.71876
				ZMIZ2	NM_031449	0.00119299	0.581824	-1.71873
				UBE2E1	NM_003341	5.25e-05	0.581975	-1.71829
				PGM1	NM_002633	0.00107367	0.582085	-1.71796
					---	7.04e-06	0.583624	-1.71343
				RUNDC1	NM_173079	0.00346099	0.584124	-1.71196
				OXA1L	NM_005015	0.000285733	0.584273	-1.71153
				PSMB3	NM_002795	0.0018729	0.587191	-1.70302
				FAM86B1	NR_003494	0.00349204	0.587745	-1.70142
					---	0.00406438	0.588221	-1.70004
				ROR1	NM_005012	0.00345299	0.588487	-1.69927
				ATPBD4	NM_080650	0.00264285	0.588507	-1.69922
				FAM158A	BC002491	0.00131241	0.589055	-1.69764
				ATXN1	NM_000332	0.000339117	0.589077	-1.69757
				HINT2	NM_032593	3.78e-06	0.58947	-1.69644
				COPZ2	NM_016429	0.00250688	0.590412	-1.69373
				REPS1	NM_031922	0.000601646	0.59164	-1.69022
				TTC5	NM_138376	0.0017391	0.591663	-1.69015
				C4orf41	NM_021942	0.000800493	0.591668	-1.69014
				CDKAL1	NM_017774	0.000578601	0.591681	-1.6901
				SNRNP48	NM_152551	0.00442653	0.592486	-1.6878
					---	0.00120185	0.593554	-1.68477
				BOC	NM_033254	0.000693163	0.593602	-1.68463
				PAX6	NM_000280	0.00365715	0.594148	-1.68308
				ARL17A	NM_001113738	0.00478274	0.5947	-1.68152
				ACACA	NM_198839	0.00175245	0.594983	-1.68072
					---	0.00158098	0.59527	-1.67991
					---	0.000756539	0.595327	-1.67975
				GINS1	NM_021067	0.00358486	0.595364	-1.67964
				ROD1	NM_005156	6.77e-05	0.595578	-1.67904
				MED24	NM_014815	0.000988404	0.596095	-1.67759
				SUN1	NM_001130965	0.000989721	0.596646	-1.67603
				POLDIP2	NM_015584	0.00157657	0.597221	-1.67442
				CCDC56	NM_001040431	0.00497477	0.597276	-1.67427
				EIF3B	NM_001037283	0.00438981	0.59916	-1.669
					---	0.00367658	0.600253	-1.66596
				ANP32A	NM_006305	0.00397657	0.600624	-1.66494
				GLT8D2	NM_031302	0.00250851	0.600794	-1.66446
				COG5	NM_006348	0.0014202	0.601778	-1.66174
				CASC3	NM_007359	0.000122687	0.602319	-1.66025
				RNF216L	NR_023384	0.00129139	0.602485	-1.65979
				NONO	NM_001145408	0.000883677	0.602706	-1.65918
				QRSL1	NM_018292	0.0012179	0.602862	-1.65876
				C7orf26	BC001076	0.00122823	0.602947	-1.65852
				AK5	NM_174858	0.00230099	0.603277	-1.65761
				NXT2	NM_018698	0.00428391	0.60337	-1.65736
				FAM185A	NR_026879	0.00306195	0.603786	-1.65622
				CACNA1C	NM_199460	0.000788213	0.603994	-1.65565
					---	0.00482132	0.604107	-1.65534
				EVC2	NM_147127	0.00351047	0.604173	-1.65516
				PSMD6	NM_014814	0.00433527	0.604839	-1.65333
				GSTM2	AK299482	0.00251056	0.605573	-1.65133
				SUPT6H	NM_003170	0.00424275	0.606267	-1.64944
				VRK1	NM_003384	0.00499098	0.60689	-1.64774
				ARL17A	NM_001113738	0.00131612	0.607893	-1.64503
				SLC25A39	NM_001143780	0.000341075	0.607908	-1.64498
				SFMBT1	NM_001005159	0.00116141	0.608263	-1.64403
				PSMF1	NM_178578	0.000820762	0.609843	-1.63977
				ZSCAN18	NM_023926	0.000359316	0.610521	-1.63794
				LOC400464	AK127420	0.000832114	0.610538	-1.6379
				ZBTB2	NM_020861	0.00268869	0.610538	-1.6379
				USP42	NM_032172	0.000472344	0.610682	-1.63751
					---	0.00319679	0.611408	-1.63557
				RGS17	NM_012419	0.000462429	0.612368	-1.63301
				RGL2	NM_004761	0.000976757	0.612732	-1.63203
				RGL2	NM_004761	0.000976757	0.612732	-1.63203
				RBM15B	NM_013286	0.0040284	0.613315	-1.63048
				FKBP7	NM_181342	0.00438518	0.613993	-1.62868
				SYNRG	NM_007247	0.000784095	0.614441	-1.62749
				LOC440297	NR_033579	0.00407134	0.614996	-1.62603
				LSM5	NM_012322	0.000726255	0.616174	-1.62292
				TAF11	NM_005643	0.00313063	0.616302	-1.62258
				FEZ1	NM_005103	0.00331998	0.616511	-1.62203
				SCRN1	NM_014766	0.000627051	0.618298	-1.61734
				CDK12	NM_016507	0.00300023	0.618816	-1.61599
				C14orf149	NM_144581	0.00383134	0.619331	-1.61465
				NOL6	NM_022917	0.00211272	0.619965	-1.613
					---	0.00483525	0.620047	-1.61278
					---	0.0014977	0.620582	-1.61139
				FOXK1	NM_001037165	0.00158874	0.621153	-1.60991
				ATXN7L3	NM_020218	0.00253489	0.621752	-1.60836
					---	0.000647079	0.622024	-1.60766
					---	0.00403179	0.623306	-1.60435
				NKIRAS2	NM_017595	0.00444796	0.623399	-1.60411
					---	0.000425295	0.625327	-1.59916
				RAD51L3	NM_002878	0.000945038	0.625515	-1.59868
					---	0.002964	0.62629	-1.5967
				FAM86B1	NR_003494	0.0036385	0.626375	-1.59649
				CDHR1	NM_033100	0.000684696	0.627715	-1.59308
				DSE	NM_013352	0.00173293	0.62786	-1.59271
				PARD6G	NM_032510	0.00134524	0.628371	-1.59142
				RGL2	NM_004761	0.00119274	0.629246	-1.5892
				DNASE2	NM_001375	0.000620436	0.629622	-1.58826
				RNF31	NM_017999	0.000894756	0.629895	-1.58757
				ANP32A	NM_006305	0.000776515	0.629969	-1.58738
				LOC402778	NM_001170820	0.000809634	0.630122	-1.58699
				TM9SF1	NM_006405	0.000249848	0.630308	-1.58653
				RPS4Y2	NM_001039567	0.000329071	0.630761	-1.58539
					---	0.000471116	0.632077	-1.58209
				ING2	NM_001564	0.00215721	0.632237	-1.58168
					---	5.38e-05	0.632537	-1.58094
				ME1	NM_002395	0.000966781	0.633115	-1.57949
				C18orf45	NM_032933	0.000369141	0.63439	-1.57632
				SNORD117	NR_003140	0.00270198	0.636561	-1.57094
				ZNRD1	NM_170783	0.00242004	0.637142	-1.56951
				LGALS3	NR_003225	0.00123495	0.637849	-1.56777
				FTSJ2	NM_013393	0.00456936	0.638156	-1.56701
				CRLF3	NM_015986	0.00225379	0.639041	-1.56484
				TULP4	NM_020245	0.00303596	0.639185	-1.56449
				MORC4	NM_024657	0.00432605	0.639571	-1.56355
				TCTN2	NM_024809	0.00179057	0.640233	-1.56193
				TRRAP	NM_003496	0.00048638	0.640916	-1.56027
				TMEM43	NM_024334	0.000767923	0.641874	-1.55794
				SDF2	NM_006923	0.00311665	0.641874	-1.55794
				MAPK1IP1L	NM_144578	0.00397321	0.642173	-1.55721
				SUPT16H	NM_007192	0.00479887	0.642362	-1.55676
				THUMPD3	NM_015453	0.0040608	0.643012	-1.55518
					---	0.00494943	0.643592	-1.55378
					---	0.00464609	0.644053	-1.55267
				MOXD1	NM_015529	0.0014065	0.64439	-1.55186
				MEX3C	NM_016626	0.00453985	0.644525	-1.55153
				NRM	NM_007243	0.00466227	0.645271	-1.54974
				NRM	NM_007243	0.00466227	0.645271	-1.54974
					---	0.00065964	0.645683	-1.54875
				RNF24	NM_001134338	1.71e-05	0.645691	-1.54873
				FAM86B1	NR_003494	0.00244852	0.649384	-1.53992
				PTGFRN	NM_020440	0.00211396	0.649624	-1.53935
				ZNF236	NM_007345	0.00101658	0.64976	-1.53903
				DYM	NM_017653	0.00115617	0.649786	-1.53897
				RRP15	NM_016052	0.00435313	0.650876	-1.53639
					---	0.0016347	0.651098	-1.53587
				EHD3	NM_014600	0.00457674	0.65129	-1.53541
				PRMT6	NM_018137	0.00114602	0.653203	-1.53092
				PTPRK	NM_001135648	0.000227395	0.653992	-1.52907
				EEF1A1	NM_001402	0.00109752	0.654257	-1.52845
				ARF5	NM_001662	0.00228948	0.654427	-1.52805
				ACO1	NM_002197	0.00496864	0.655423	-1.52573
				FOXO3B	NR_026718	0.00248686	0.656245	-1.52382
					---	0.00151447	0.656374	-1.52352
				RPL17	NM_001035006	0.0040303	0.65647	-1.5233
				NSFL1C	NM_016143	0.00277485	0.657487	-1.52094
				GGCX	NM_000821	0.00204635	0.658307	-1.51905
				SUZ12P	NR_024187	0.00445986	0.658584	-1.51841
				PSMB5	NM_001144932	0.00146103	0.662043	-1.51048
				PIGO	NM_032634	0.00301472	0.663732	-1.50663
				LPAR1	NM_057159	0.0019074	0.663846	-1.50637
				ITGA3	NM_002204	0.00316543	0.664122	-1.50575
				KPNB1	NM_002265	0.00492527	0.664489	-1.50492
				BAIAP2L1	NM_018842	0.000716291	0.666092	-1.50129
				NRM	NM_007243	0.0030894	0.667079	-1.49907
				POLR1C	NM_203290	0.00250654	0.667491	-1.49815
				CCDC12	NM_144716	0.000441035	0.667647	-1.4978
				SPCS1	NM_014041	9.66e-05	0.66837	-1.49618
				FAM86B1	NR_003494	0.00253413	0.668634	-1.49559
				RPS12	NM_001016	0.00360907	0.66882	-1.49517
				TATDN2	NM_014760	0.00168722	0.669255	-1.4942
				VGLL4	NM_014667	0.00201276	0.669411	-1.49385
				MAD1L1	NM_003550	0.00450446	0.671187	-1.4899
				RBM42	NM_024321	0.00376001	0.671214	-1.48984
				ZNF207	NM_001098507	0.000391128	0.67126	-1.48974
				ARIH2	NM_006321	0.00233274	0.67282	-1.48628
				LOC645332	NR_024249	0.000349579	0.673107	-1.48565
					---	0.000258592	0.673492	-1.4848
				KIAA0195	NM_014738	0.0031395	0.673676	-1.48439
				CCT6A	NM_001762	0.00294179	0.674586	-1.48239
					---	0.00490811	0.674733	-1.48207
				WTAP	NM_004906	0.00317346	0.677867	-1.47521
				RPS4X	NM_001007	0.000888499	0.677879	-1.47519
				RTN4IP1	NM_032730	0.00159861	0.67811	-1.47469
				MSL1	NM_001012241	0.001243	0.678131	-1.47464
					---	0.00448173	0.678283	-1.47431
					---	0.00425574	0.678331	-1.47421
				RUNX1	NM_001001890	0.0015559	0.680088	-1.4704
				PDIA4	NM_004911	0.000931472	0.681262	-1.46786
				CDC42EP2	NM_006779	0.00193312	0.681825	-1.46665
					---	0.00161903	0.681889	-1.46651
				LATS1	NM_004690	0.000161073	0.682553	-1.46509
				SYNCRIP	NM_001159677	0.0031795	0.68486	-1.46015
				NUDT11	NM_018159	0.00146785	0.686018	-1.45769
				POLR2G	NM_002696	0.000489248	0.686221	-1.45726
					---	0.000637565	0.687296	-1.45498
				TBX15	NM_152380	0.0029131	0.68828	-1.4529
					---	0.00038699	0.688447	-1.45254
					---	0.00362783	0.689531	-1.45026
					---	0.000703643	0.689914	-1.44946
				SNORA45	NR_002977	0.00142695	0.690089	-1.44909
				CAP2	NM_006366	0.00150906	0.690694	-1.44782
				C11orf48	NM_024099	0.00225465	0.692857	-1.4433
				ZNF274	NM_133502	0.00257444	0.692906	-1.4432
				COPS6	NM_006833	1.96e-05	0.693671	-1.4416
				DUSP12	NM_007240	0.00269748	0.693677	-1.44159
				UTP18	NM_016001	0.00178517	0.694034	-1.44085
				MRPL10	NM_145255	0.000273693	0.6944	-1.44009
				CRBN	NM_016302	5.94e-05	0.694767	-1.43933
					---	0.00162735	0.695053	-1.43874
					---	0.000669296	0.695152	-1.43853
				TBP	NM_003194	0.00322292	0.695935	-1.43691
				AGPAT3	NM_020132	0.00469855	0.696542	-1.43566
				RARRES1	NM_206963	0.00167295	0.698131	-1.4324
				TOMM7	NM_019059	7.71e-07	0.698819	-1.43099
				ATP13A1	NM_020410	0.000860208	0.69909	-1.43043
				MRPL46	NM_022163	0.004051	0.700947	-1.42664
				C12orf10	NM_021640	0.00257059	0.701131	-1.42627
				COPG2	NM_012133	0.00358998	0.701181	-1.42617
				ARFGAP2	NM_032389	0.00464614	0.701357	-1.42581
				CDS2	NM_003818	2.05e-05	0.702122	-1.42425
				ATG7	NM_006395	0.00292355	0.702156	-1.42418
				ZNF187	NM_001023560	0.00466373	0.702843	-1.42279
				BLVRA	NM_000712	0.000473608	0.706159	-1.41611
				RPL27	NM_000988	0.00187875	0.7068	-1.41483
					---	0.00395973	0.707932	-1.41256
				SLC39A14	NM_001128431	0.000345812	0.709061	-1.41032
				SNORD47	NR_002746	0.00125251	0.70957	-1.4093
				COX11	NM_004375	0.00115888	0.709824	-1.4088
				MSH5	NM_025259	0.00249793	0.710481	-1.4075
				DDR1	NM_001954	0.00476585	0.7123	-1.4039
				EDC3	NM_001142443	0.00113976	0.712313	-1.40388
				SMN1	NM_000344	0.00128049	0.712633	-1.40325
				SMN1	NM_000344	0.00128049	0.712633	-1.40325
				METTL3	NM_019852	0.00230743	0.714135	-1.4003
				SMN1	NM_000344	0.00170079	0.714239	-1.40009
				ADAMTS10	NM_030957	0.000696579	0.714603	-1.39938
				NMT1	NM_021079	0.000432717	0.715265	-1.39808
				TMEM14B	NM_030969	0.0018154	0.715379	-1.39786
					---	0.00277388	0.715872	-1.3969
				TCEB3	NM_003198	0.0010211	0.716487	-1.3957
				ATRN	NM_139321	0.001482	0.716578	-1.39552
				TRDMT1	NM_004412	0.0024338	0.716683	-1.39532
				DUSP7	NM_001947	0.00242241	0.716762	-1.39516
				ARPC1A	NM_006409	0.00167456	0.717013	-1.39467
				C7orf70	NM_001037163	6.16e-06	0.717239	-1.39424
				BNC1	NM_001717	0.00022711	0.717464	-1.3938
				SNORD52	NR_002742	0.00237072	0.717964	-1.39283
				NUBPL	NM_025152	0.00276522	0.718262	-1.39225
				GSTZ1	NM_001513	0.00272179	0.718536	-1.39172
				NR1D2	NM_005126	0.00106895	0.718634	-1.39153
				RRP36	NM_033112	0.00227236	0.719462	-1.38993
				CES2	NM_003869	0.000864792	0.719794	-1.38929
				LOC440905	BC144438	0.00188376	0.719838	-1.3892
				PSMA6	NM_002791	0.00411416	0.720318	-1.38827
				C12orf41	NM_017822	0.000635864	0.722799	-1.38351
					---	0.00190865	0.722908	-1.3833
				PATZ1	NM_014323	0.000643781	0.723991	-1.38123
				FARS2	NM_006567	0.00449792	0.72458	-1.38011
				PTPN9	NM_002833	0.000803135	0.724649	-1.37998
				CCNB1IP1	NM_021178	0.00284417	0.727344	-1.37487
				STARD3	NM_006804	0.00102476	0.727639	-1.37431
				ARL4C	NM_005737	0.00256798	0.730334	-1.36924
				NEK4	NM_003157	0.00241837	0.731032	-1.36793
				BTC	NM_001729	0.000184874	0.731087	-1.36783
				DCTN3	NM_024348	0.00164618	0.73162	-1.36683
					---	0.00275982	0.733495	-1.36334
					---	0.00336455	0.735497	-1.35963
				RBMX	NM_002139	0.00358814	0.73654	-1.3577
				VPS52	NM_022553	0.00415226	0.736738	-1.35733
				LRRC14	NM_014665	0.00114085	0.739633	-1.35202
				SPAG4	NM_003116	0.00315678	0.740731	-1.35002
				GOPC	NM_020399	0.00351315	0.741583	-1.34847
				RFT1	NM_052859	0.00155526	0.742286	-1.34719
				AP2B1	NM_001030006	0.00299446	0.743772	-1.3445
				MAVS	NM_020746	0.000232183	0.744481	-1.34322
					---	0.00210137	0.74553	-1.34133
				RARS2	NM_020320	0.00428913	0.746007	-1.34047
				SS18	NM_001007559	0.00287227	0.746619	-1.33937
				GLIS1	NM_147193	0.00123542	0.746766	-1.33911
				MGC39584	ENST00000400767	0.00282812	0.746818	-1.33901
				BAT4	NM_033177	0.00253899	0.7469	-1.33887
				2009-09-01	NM_006640	0.00436721	0.7472	-1.33833
				NAA30	NM_001011713	0.00120236	0.747298	-1.33815
				MYO1B	NM_001130158	0.000200643	0.747334	-1.33809
				NPEPPS	NM_006310	0.00163708	0.748236	-1.33648
				SLC39A9	NM_018375	0.00333703	0.749352	-1.33449
				CUL1	NM_003592	0.00253156	0.74955	-1.33413
					---	0.00147551	0.750067	-1.33321
				TMEM85	NM_016454	0.00114413	0.756654	-1.32161
					---	0.00488322	0.757016	-1.32098
				NDUFB8	NM_005004	0.000235117	0.759419	-1.3168
				LOC100131792	AK093561	0.00105961	0.760434	-1.31504
				SFSWAP	NM_004592	0.00021421	0.763009	-1.3106
				FASTK	NM_006712	0.000418294	0.763135	-1.31038
					---	0.00230512	0.763948	-1.30899
				METT11D1	NM_001029991	0.00212226	0.765312	-1.30666
[truncated: 863 more rows]
