# Supplementary material for: Distinct von Hippel-Lindau gene and hypoxia-regulated alterations in gene and protein expression patterns of renal cell carcinoma and their effects on metabolism
Source: Oncotarget. 2015 Mar 27;6(13):11395–406. doi: 10.18632/oncotarget.3456 (PMC4484464; doi:10.18632/oncotarget.3456)
Supplement: Supplementary file 3 [file oncotarget-06-11395-s003.xlsx]

## Sheet: Sheet1
	Table S4: Overlap of different expressed genes of the comparison of 786-O VHL- and VHL+ cells during normoxia and hypoxia
	Setting	Number	Gene name
	Overlap Group 1, Group 3 and Group 4	13	DDAH2
			NRM
			FAM86B1
			LOC349196
			NF1
			RGL2
			KIAA0319L
			CCL4L1
			FIGN
			PHRF1
			RBCK1
			NDRG1
			SH3BP5
	Overlap Group 2, Group 3 and Group 4	13	FMO4
			LOC645332
			TNFRSF11B
			KCNH2
			IL18BP
			HIST1H4I
			PGLYRP2
			CHMP6
			TRIM45
			SPECC1
			DDIT4L
			MAVS
			VCP
	Overlap Group 1 and Group 2	6	C3orf37
			BNC1
			MCCC1
			HINT2
			LOC402778
			C20orf20
	Overlap Group 1 and Group 3	4	AP1M2
			PREPL
			KIAA0430
			INPP4A
	Overlap Group 1 and Group 4	14	WDR55
			ZNF490
			ZNF207
			FAM20C
			TOMM7
			UQCRH
			ACBD6
			PIGV
			BAT2L1
			TRIM43
			ITPR1
			EGFLAM
			RPL23AP7
			ARMC2
	Overlap Group 2 and Group 3	28	DNAJB13
			SLA2
			HOXA2
			SIRPA
			PARL
			SMN1
			MORC4
			VPS52
			DDR1
			GLUD2
			SSX2
			PIK3AP1
			HLF
			USP54
			CDS2
			ALS2CR4
			LATS1
			TMEM43
			ELAC1
			MICAL3
			HIF1A
			GNB5
			VIPAR
			NMNAT2
			TMEM212
			CLCA4
			PYGB
			AK4
	Overlap Group 2 and Group 4	662	LOC399904
			C1orf163
			UBE3B
			TCERG1
			MAPRE1
			ARAP1
			RRP36
			EPRS
			OSBPL6
			RPS6KA2
			ZNF695
			SNORA45
			PCDH12
			FADS3
			CD300LF
			CTPS2
			SHKBP1
			LRRC14
			MAGEC3
			DDX47
			ZNF395
			ERO1L
			FOXL1
			F2
			IRS2
			SLC2A1
			TRPM4
			DHRS9
			AHSA1
			USP31
			HIVEP2
			SORBS1
			ACSM1
			PRPF18
			SLC47A2
			RHBDF2
			NEUROG1
			NBL1
			SEMA4F
			BNIP3L
			GRAP
			C2orf47
			TERF1
			C16orf75
			CCDC24
			C3orf67
			AACS
			FAM45B
			DBNL
			MMP2
			PLCE1
			FARP1
			GPHN
			POLR2G
			ERAL1
			ECHS1
			ABCB7
			MYO1B
			ARRB2
			RCBTB1
			ZSCAN18
			ADAM12
			AIFM1
			CHD8
			UBE2G1
			MSL1
			MRPL10
			ATP13A1
			ATP1A3
			POLR1C
			TUBGCP3
			CA13
			MSC
			TM9SF1
			MMP13
			ZNF85
			C15orf48
			REEP6
			GPR107
			COL4A5
			CDK14
			NDUFS1
			SLC38A5
			LEPREL4
			HCP5
			C13orf23
			GPR180
			MRPL45
			C5orf24
			ALPK3
			RHOF
			DUSP7
			TPP2
			FKBP7
			MDGA2
			FBXO8
			RFC3
			RNF216L
			PTPN22
			LAMP1
			SLC23A2
			RAB7L1
			BMPR1A
			ACACA
			CYP2U1
			INTS6
			TMEM127
			B3GNT9
			GSS
			ZNF274
			KPNA3
			C7orf26
			YARS2
			DGKH
			CES2
			ANKRD10
			ANKRD6
			MIR492
			RFTN1
			DNAJC15
			MFF
			NEK4
			SERPINB9
			KATNAL1
			ROR2
			SEC16B
			MINK1
			ATP11A
			RPS4Y2
			DSTN
			PPP1R3D
			ATXN7L3B
			FOXA2
			F2RL1
			EIF1
			MGST3
			TMEM98
			C9orf150
			PRKCI
			N4BP2L2
			GNPDA1
			DDAH1
			TNFSF10
			EDC3
			KIAA1704
			SYT12
			C20orf177
			ENOSF1
			INTS1
			PTHLH
			PDE6D
			UBXN4
			BDKRB2
			ANKAR
			COPZ2
			NUDT7
			PSMD11
			USP42
			SLC9A9
			ADAMTS9
			SLC4A3
			AGPAT3
			RPS4X
			IRS1
			MRPL34
			PTMS
			GNA11
			NR0B1
			LTBP1
			ZMYND8
			LOC100134868
			SDC2
			C18orf45
			ABI2
			QKI
			CASC3
			DHDPSL
			ATG4B
			LASS6
			PRRG4
			KDELC1
			SPG20
			SLC35A5
			CBR4
			SNORD4A
			RAB26
			DCTN3
			MCOLN2
			NGDN
			PRRG1
			ADAMTS2
			SUN1
			RUNX1
			GSTP1
			TCF4
			MED12
			RGS19
			NUPL1
			FRYL
			ECM1
			BST1
			C1orf21
			IL27RA
			DYM
			APLP1
			TMEM8A
			ATP10A
			BATF3
			PSMF1
			MEA1
			USPL1
			IFITM2
			IFI27
			TMEM171
			AURKB
			CDHR1
			CKS1B
			ZDHHC4
			RRAD
			NDUFS2
			C17orf75
			SLC43A3
			ASXL2
			NCOA3
			LEF1
			DOK4
			ZNF324
			MTMR6
			TPT1
			SLC9A7
			ZNRD1
			CENPJ
			STARD3
			ZNF236
			ZC3H12A
			AFF4
			MAP3K8
			NDUFB8
			AKAP10
			STC1
			AIM1
			C10orf72
			AMMECR1
			DLST
			ANK2
			SYNRG
			SUGT1
			ZNF511
			PGM1
			ABCC3
			GDAP1
			RTN4RL2
			PCDHB2
			SUPT3H
			KIAA1244
			DSE
			TTC5
			SERTAD1
			ANTXR1
			FAM90A7
			RAB5A
			ATG7
			XAF1
			ATN1
			XPO4
			SPIN4
			SH3BGRL2
			EHD2
			ARFGEF2
			PARD6G
			CDC42EP2
			GNG4
			P2RY2
			TMEM185B
			ELF1
			HAS2
			SFMBT2
			NCSTN
			PARP4
			IMPACT
			IL18
			PDS5B
			ITGA6
			SLC16A2
			OXA1L
			PTER
			TCEB3
			MPHOSPH8
			MTIF3
			TULP4
			AP2B1
			ANP32A
			PCID2
			DNAJC1
			STK33
			KLF12
			DIRAS2
			TMED5
			GIGYF2
			GSTT2
			EDA2R
			TMOD2
			FAM199X
			GALNT7
			KLHL4
			PCGF2
			RPL17
			ANKRD40
			C20orf196
			ESD
			SNORD116-21
			SRGN
			LRIG1
			AATF
			ZNF630
			PTPN4
			TXNL4A
			DFNB31
			TBP
			G0S2
			HPGD
			PLEKHH2
			DNAJC18
			RIOK3
			AIF1L
			DCUN1D2
			TADA2A
			COG8
			ARPC1A
			MFI2
			FRMD4A
			RAB36
			DECR2
			GOPC
			NTRK3
			H2AFX
			UQCC
			FBN1
			SLC9A3R2
			SHC3
			NIPAL2
			DYNC1I2
			WASF3
			SPCS1
			TXLNA
			RAB31
			RPL27
			MGMT
			HOXA7
			SPAG4
			SP4
			LFNG
			F8
			EXOSC8
			MIR21
			LASP1
			LOC348926
			SLC25A39
			CRLF3
			AGA
			PIAS1
			ADA
			ST6GALNAC3
			LRRFIP1
			PBX3
			IL6
			STMN1
			FOXK1
			SMARCA1
			EPCAM
			CD109
			NR2F2
			ING2
			PSG7
			FLJ44606
			CREBL2
			ALS2
			ZNF33B
			ACSM5
			CUL1
			NCKAP1
			RIN1
			STK24
			RILPL2
			L1CAM
			SKA3
			TAGLN
			PTPRK
			C4orf41
			CACNA1C
			DIAPH3
			NAPA
			COPS6
			ZNF140
			AMPH
			GPC4
			C2orf64
			COL4A2
			KDM5B
			ABCG2
			GRB10
			MOXD1
			PRDX3
			EPB41
			EDIL3
			SNORD109A
			MED4
			TSPAN15
			GALNTL4
			DOCK9
			FAM86A
			ODZ3
			RCCD1
			FOXO3B
			MYL12B
			SASH1
			PIAS2
			LONRF3
			RNF31
			CHM
			ZNF619
			RPS6
			INPP4B
			BLMH
			METAP1D
			BTC
			DNASE2
			MSH5
			PRMT5
			FAM171B
			SLC5A6
			RTN2
			TATDN2
			FNIP2
			SDCBP
			NUDT11
			PDLIM1
			NPEPPS
			UTP18
			MLLT6
			P2RY6
			RFT1
			PLXDC2
			SH3PXD2B
			PPM1B
			DCAF6
			DHX8
			NFIB
			TDRD3
			BLVRA
			RAB2B
			LPHN1
			ADAMTS15
			TFDP1
			TOX4
			LSM5
			TUBGCP2
			HOXD10
			ZDHHC9
			IL1R2
			ARL4D
			TRAPPC1
			DCAF15
			DAB2IP
			BNIP1
			FOXA1
			RPL15
			SYK
			FAM46A
			POLDIP2
			LGALS3
			SAP18
			LPIN2
			MCOLN3
			TGFBRAP1
			ZDHHC20
			CCNB1IP1
			ATP6V0C
			RPS12
			MED1
			TFAP2C
			C18orf55
			TMEM173
			METT11D1
			FNDC3A
			C17orf42
			UBE2E1
			2002-09-01
			EHD3
			HSPC159
			FAM134C
			NIF3L1
			ABAT
			THBS1
			ANKRD5
			RNASEL
			CRBN
			SLC16A4
			SNRPN
			DNAJC28
			TAF11
			ARF5
			PIGS
			SMU1
			POLR1D
			TMEM85
			PSMB5
			ANKRD29
			CXCL1
			UTP6
			NOL6
			NID2
			TRRAP
			MED21
			GGCX
			C12orf51
			LHFP
			C21orf7
			ANPEP
			RB1
			GSTM3
			PTPN6
			FAM50B
			SDF2
			FAM158A
			REPS1
			SAA1
			LNX2
			MAP3K4
			TMEM144
			NSFL1C
			WTAP
			CLCN3
			MYST4
			LIN9
			MGAT4A
			LOC84856
			CAPN5
			USP48
			PHF14
			NAA30
			PRDX2
			TMEM14B
			CCZ1
			FABP6
			HSPH1
			BBS5
			FILIP1L
			CDC16
			KCNC4
			DGKA
			KRT19
			EYS
			GOSR2
			ABHD10
			COL4A1
			EIF2AK1
			SLFN11
			TXNDC11
			NOL7
			STS
			PPFIBP2
			CAP2
			TP53
			PORCN
			RAPGEF2
			CSNK1G3
			NUDT13
			C1orf53
			BAT4
			RAD51L3
			FLG
			PTGFRN
			ZMYM2
			MED24
			RPL41
			ARHGAP6
			FBXL3
			ADAMTSL5
			PRKCQ
			ATXN1
			GSTZ1
			SLC6A12
			TCTN2
			CXCL5
			QRFPR
			NONO
			RARRES1
			ITCH
			ULK2
			NCOA2
			COX11
			CUL4A
			IGBP1
			NRXN3
			ZMIZ2
			DMD
			STAMBP
			COL6A3
			ZNHIT3
			HSD17B12
			PCSK5
			NMT1
			RNF149
			CDCP1
			CCBE1
			BOC
			NCRNA00188
			GPX3
			SNX12
			TMTC4
			RGS17
			TAPT1
			FASTK
			ARL15
			SS18L1
			BMPR1B
			QRSL1
			TLCD1
			MORN2
			PTPRU
			AFTPH
			FAM48A
			C13orf34
			ADAMTS10
			RFFL
			ZNF828
			PSMB3
			TCF7
			SNRNP200
			ZBTB3
			DNM1L
			TMEM192
			PPP2R5E
			PSMA6
			PSPC1
			JPH1
			C19orf63
			DCTD
			ROD1
			ZNF385A
			TMEM48
			KPNB1
			SLIT2
			PMP22
			CTHRC1
			IFT20
			ELK3
			INADL
			TMLHE
			ARL17A
			B4GALT5
			MEX3C
			METTL3
			PDIA4
			TFPI2
			GSTM2
			LYPLA2P1
			CYP4F11
			LIG3
			PCOLCE2
			TRAFD1
	Overlap Group 3 and Group 4	32	MLPH
			APBB1IP
			NPL
			ADAMTSL3
			ME1
			LOC440297
			LEPREL1
			GABARAPL2
			EPB41L5
			MAP2K3
			DLEU1
			SCG5
			ADAMTSL1
			CCDC148
			HEATR2
			PPP4R4
			G6PC3
			LY96
			CDKAL1
			SIK1
			GORASP1
			SMARCAL1
			TRIB2
			LAPTM4B
			C4orf46
			SUSD1
			ATP8B1
			TEX15
			SCARNA17
			ATP2B1
			VGLL4
			SMAD5
	Group 4	2	C1QTNF1
			DACT1
	Group 1	50	AS3MT
			PTGIS
			SNORD49B
			PRR3
			ATRN
			ZNF788
			PIGM
			FAM174B
			STEAP1
			TOP1
			CDYL
			BAIAP2L1
			MSRB3
			C15orf52
			RTN4R
			SNAPC1
			SFSWAP
			ARL4C
			RASSF4
			SNORD47
			DGCR5
			CLVS2
			NR1D2
			PTPN9
			EEF1A1
			COX6A1
			DUSP12
			DNAJC14
			EFHD2
			ZSCAN2
			SPNS2
			BBS4
			LPCAT4
			PATZ1
			FRK
			OR52B4
			P4HA1
			CPA5
			ZNF746
			SLC35E3
			ASF1A
			C6orf155
			B3GAT3
			FLJ43681
			LY6G6E
			TRIM39
			SLC7A6
			SOX13
			SMARCD1
			PTOV1
	Group 2	252	C16orf45
			BSPH1
			ASCC1
			OTUD3
			THAP1
			POU4F1
			TM2D3
			KLRAQ1
			SPAG6
			CBS
			N6AMT1
			RIC8A
			DMGDH
			XPOT
			FXYD4
			ZNF713
			SLC35A1
			COX3
			EPHX2
			GTPBP2
			MIR28
			BBS2
			SLC22A15
			ENTPD4
			SLC43A1
			C1orf83
			FAM188B
			C10orf78
			LRRC59
			ZNF606
			LOC100129648
			PDE4DIP
			PCYOX1L
			MAMDC4
			NBR2
			UPP1
			SMARCA2
			WRNIP1
			HIST1H1D
			OR2T6
			SNORD115-34
			NXPH1
			USP39
			MTMR11
			DAAM1
			PGPEP1
			C3orf14
			KCNMA1
			C10orf25
			TACC2
			WWC2
			CHMP4A
			LRRC6
			PCMTD2
			ZSWIM1
			C1orf27
			C20orf24
			SQRDL
			MET
			DPYSL2
			MSN
			PIKFYVE
			HMGN1
			TAF7
			SHC1
			SMPD4
			KIAA1033
			MAP3K5
			EIF4G3
			SLC8A1
			C1QTNF3
			OR4A15
			DDX27
			MRPL52
			SNORD58A
			BTG1
			STK17A
			RIPK4
			HECTD2
			FRS2
			RNASEK
			MIR223
			CSF1
			KIAA0100
			EXD2
			C17orf79
			PAG1
			CHST11
			UQCRC1
			TFR2
			FLJ42289
			ZZEF1
			NTNG2
			PIP4K2B
			BDH2
			MBD5
			NRP2
			DYNC1H1
			ABHD12
			VPS36
			ITFG2
			NBR1
			EPHA4
			PLA2R1
			SERPINA1
			C2orf34
			TAPBP
			WDR12
			PBLD
			C21orf34
			AHR
			C17orf53
			MSI1
			LOC100133106
			CYP4V2
			SNORA54
			SLC19A3
			SNORA74A
			ZFPM2
			SNAP25
			GATSL3
			TNKS2
			GRIP1
			DIXDC1
			CNRIP1
			ZNF384
			ZNF516
			HLA-DMB
			IL8
			C2orf89
			SARM1
			DCAF11
			MBD4
			BEND7
			PCYOX1
			KIF2C
			MRC2
			GAS8
			CCND1
			CYP2E1
			SUMF2
			NDFIP2
			ANAPC1
			STRAP
			C17orf95
			MXRA5
			PTX3
			CENPN
			MRPL50
			RIMS1
			TRIM9
			XYLT2
			C10orf10
			ARHGAP19
			APEX1
			AMACR
			TINF2
			ATP6V1E1
			MT1P3
			IL10RB
			GTSE1
			TSPAN2
			KCNIP1
			ZFAND6
			NCRNA00258
			SERPIND1
			TNFAIP3
			DUSP10
			CXorf38
			STYXL1
			ZMAT3
			ANP32D
			GMEB2
			PSMD14
			CATSPER2P1
			HNRNPC
			SLC25A15
			TMEM89
			NCAPH
			STK11IP
			PLCXD1
			LMAN2
			CGNL1
			PTPN1
			IGF2BP2
			GATA3
			C6orf89
			DUSP3
			KCTD4
			CACNB4
			PLCB1
			TFB1M
			TRIM6-TRIM34
			ADHFE1
			IPPK
			UBE2C
			LIFR
			ANXA8L1
			DENND1B
			ACOT11
			SOD1
			S1PR1
			ARRDC3
			SDK1
			ATP6V1H
			MRPS5
			CKAP2
			CCNG1
			ENPEP
			OR52A5
			HK2
			UBE2O
			APITD1-CORT
			TRPV4
			TNFAIP8
			PPP1R3E
			RAPGEF3
			MOCOS
			BMP1
			PRR5L
			TNNI3K
			ABCD1
			NFE2L1
			C15orf39
			SPC25
			FAH
			PPAP2B
			PDE10A
			PAN3
			TNIP1
			FAM163B
			TMED10
			BPHL
			GCNT4
			MECOM
			PPAPDC2
			TRMT12
			PCCA
			OSBPL11
			CCDC88C
			C10orf131
			ENTPD1
			GUCA1C
			PDIA6
			PNLIPRP3
			C14orf139
			C17orf81
			MEST
			SPIN3
			NEDD9
			HEY2
			GALNT11
	Group 3	35	DAP
			PTPN3
			ADM
			HOOK1
			ASXL1
			EGLN3
			VOPP1
			P4HB
			MMADHC
			TMEM141
			KIAA1462
			DHRS1
			NFKBIA
			ZNF770
			KIAA0564
			IGFBP4
			IFNAR2
			NME3
			SNORA67
			WNK1
			SLC2A9
			TRPS1
			ONECUT2
			C18orf10
			FLJ39061
			KIAA1310
			SLCO4C1
			RPL14
			CP
			NCOA4
			LTBP3
			NEK3
			GGA2
			SLC16A1
			IFI27L2
	Group 4	307	GULP1
			WAPAL
			SOX2
			MAST3
			C15orf40
			RBMS1
			PPIL6
			TNNT1
			AMZ1
			PGK1
			DERL3
			VAMP2
			TAF4B
			ZNF434
			GPR78
			YEATS2
			C1QL1
			TNFSF15
			LSM4
			NECAP2
			FLJ40292
			DCTN1
			IFNGR2
			IGHV3-48
			APOL1
			SLAMF6
			FN3K
			PTDSS1
			TMEM158
			SEMA5B
			PCSK4
			CDK13
			KRTAP27-1
			TMEM71
			ARHGEF6
			MLEC
			ALS2CL
			C9orf100
			PRKAB1
			ANKRD27
			ARRDC1
			ZNFX1
			ARHGEF10
			PCGF1
			IL1R1
			TP53BP2
			ELMO2
			C6orf162
			DNASE1
			ANKRA2
			TRAF3IP2
			UGGT1
			MON1B
			HOXD11
			RFX5
			PTPN18
			CXorf26
			DOCK2
			GABARAP
			EIF3B
			DNAJB1
			EPDR1
			FRY
			ITGA3
			SNORA71A
			TMEM180
			GINS1
			ACTL6A
			CLCC1
			GLT8D2
			IMPDH2
			SAMD12
			RPS23
			ZNF212
			TH1L
			CDK12
			LOC100131792
			VWA5A
			RING1
			SLC16A12
			CORO2A
			EVC2
			MYO1C
			CDK8
			C1orf63
			PIN1
			SLCO2A1
			LCOR
			CCDC43
			KBTBD3
			DTX3L
			TJAP1
			PSMD3
			IDH2
			ZNF187
			ZBTB2
			CHD6
			LRRC8A
			RHBDF1
			SUZ12P
			TTLL4
			LOC400464
			C14orf149
			MAU2
			SIPA1L2
			IL6R
			DHX16
			C12orf10
			NAGA
			C6orf105
			APOBEC3B
			LRRC31
			C1orf51
			HOXA3
			RSU1
			GPR132
			ARIH2
			ARPC5
			FMN1
			CSRP1
			DLG4
			FURIN
			HIATL2
			SMOX
			SCRN1
			RGL3
			ZNF726
			RARS2
			DNAJB4
			TMEM189
			ATP5S
			SLC39A9
			EPB49
			ROBO1
			MAD1L1
			PSG5
			EPHX4
			SNORD73A
			ACO1
			USP18
			EIF2C3
			TOX
			TRPC1
			ARHGAP12
			TINAG
			EREG
			TMEM55B
			TPRN
			C13orf27
			PRMT6
			ARFGAP2
			TMEM106A
			DNAJC12
			FAM89A
			DHRS7B
			SNRNP48
			PPT1
			GRB14
			SUPT16H
			UNKL
			MED16
			BTG4
			C12orf57
			RUNDC1
			KPNA5
			C21orf45
			TBX15
			MAPK1IP1L
			FARS2
			ARGLU1
			CBX2
			CCDC93
			TMEM194B
			GADD45B
			RNF165
			UBE2D1
			NDUFB3
			YWHAB
			RNF213
			NCRNA00287
			GRAMD1C
			ARHGDIB
			CLOCK
			GLIS1
			CNN2
			RNF207
			FNDC4
			NIPSNAP3A
			SS18
			TMBIM1
			RMND5A
			C1orf173
			WDR46
			IL17RD
			BCMO1
			RTN4IP1
			C12orf41
			ZDHHC7
			UBN1
			TLN2
			ACAD9
			AARSD1
			KIAA0513
			KIAA0907
			DUSP5P
			NUBPL
			C17orf68
			ADAMTS1
			THUMPD3
			SAMHD1
			PAX6
			CDON
			C8orf46
			LOC440905
			CXCL2
			BOK
			RPL5
			MRPL46
			FARP2
			2009-09-01
			AFAP1
			FSCN1
			RBM42
			PDDC1
			LOC150622
			RAB3D
			CREB1
			UFSP2
			TBC1D1
			IFIT1
			PDGFA
			TRDMT1
			FLJ45248
			PFDN1
			TTL
			GNPTAB
			PSMD6
			ATF2
			RPA1
			COPG2
			ATXN7L3
			COG5
			FEZ1
			SYNCRIP
			KIAA0195
			ZNF674
			NCOR1
			SP2
			CCDC56
			TMEM109
			MAP3K12
			HSP90AB1
			TGOLN2
			GLYR1
			PMPCB
			FAM185A
			TRIM44
			GDF11
			ZDHHC13
			HOXA4
			EID3
			ARMCX6
			GLRX
			MRP63
			TFAP2A
			IRF2
			RUNX2
			PKD1L3
			POLR2A
			YIF1A
			APOBEC3C
			PDE11A
			POLH
			RC3H2
			CAMTA2
			RPL23
			C15orf58
			ZNF594
			RNF219
			ST6GALNAC2
			RBMX
			SNORD117
			C11orf48
			CASP9
			PTBP2
			GEMIN8P4
			RNASET2
			PARP3
			AK5
			PIGO
			C4orf34
			SNORA33
			CAPN10
			SLC6A9
			CARD17
			CISD1
			GPR125
			KIAA0649
			FDXR
			C1orf144
			LOC375295
			SHISA2
			NUDT5
			HPSE
			HIATL1
			PIGW
			RBM15B
			MIOS
			SUPT6H
			PKP3
			SFMBT1
			TMEM199
			ZFAND2A
			ANKRD1
			TMEM2
			VAMP7
			R3HDM1
			NXT2
			TLR2
			COMMD6
			RRP15
			GALNS
			AHNAK2
			N6AMT2
			LPAR1
			PDK3
			ATPBD4
			LOC151760
			ATP6V0E2
			SLC26A7
			ROR1
			FAM81A
			TBC1D23
			ACOT8
			ZNF486
			FTSJ2
			FLNA
			TP53RK
			PROCR
			CCT6A
			TCOF1
			SMARCE1
			VRK1
			MDH1B
			TMEM37
			C5orf41
			NDRG3
			NKIRAS2
			PPP1R7
			LOC162632
			VHL
			SNORD52
			H2AFY
	Group 1: 786-O hypoxia vs. 786-O normoxia; group 2: VHL normoxia vs. 786-O normoxia; group 3: VHL hypoxia vs. VHL normoxia; group 4: VHL hypoxia vs. 786-O normoxia;
